# Supplementary material for: 2-(2,4-Di­chloro­phen­yl)-N-(1,3-thia­zol-2-yl)acetamide
Source: Acta Crystallogr Sect E Struct Rep Online. 2013 Apr 5;69(Pt 5):o656–7. doi: 10.1107/S1600536813008532 (PMC3647853; doi:10.1107/S1600536813008532)
Supplement: Supplementary file 1 [file e-69-0o656-sup1.cif]

##############################################################################
#                                                                            #
# This CIF contains the data in a paper accepted for publication in          #
# Acta Crystallographica Section E. It conforms to the requirements of       #
# Notes for Authors for Acta Crystallographica Section E, and has been       #
# peer reviewed under the auspices of the IUCr Commission on Journals.       #
#                                                                            #
# Full details of the Crystallographic Information File format               #
# are given in the paper "The Crystallographic Information File (CIF):       #
# a New Standard Archive File for Crystallography" by S. R. Hall, F. H.      #
# Allen and I. D. Brown [Acta Cryst. (1991), A47, 655-685].                  #
#                                                                            #
# The current version of the core CIF dictionary is obtainable from          #
# ftp://ftp.iucr.org/pub/cif_core.dic.                                       #
#                                                                            #
# Software is freely available for graphical display of the structure(s)     #
# in this CIF. For information consult the CIF software page                 #
# http://www.iucr.org/resources/cif/software.                                #
#                                                                            #
# This file may be used for bona fide research purposes within the           #
# scientific community so long as proper attribution is given to the journal # 
# article from which it was obtained.                                        #
#                                                                            #
##############################################################################
data_global
_audit_creation_method     SHELXL-97
_journal_date_recd_electronic     2013-03-24
_journal_date_accepted     2013-03-27
_journal_name_full     'Acta Crystallographica, Section E'
_journal_year     2013
_journal_volume     69
_journal_issue      5
_journal_page_first     o656
_journal_page_last     o657
_journal_paper_category     QO
_journal_paper_doi     10.1107/S1600536813008532
_journal_coeditor_code     HG5302
_publ_contact_author_name     'Jasinski, Jerry P.'
_publ_contact_author_address
;
Department of Chemistry
Keene State College
229 Main Street
Keene, New Hampshire 03435, USA
;
_publ_contact_author_email     jjasinski@keene.edu
_publ_contact_author_fax     ?
_publ_contact_author_phone     '603 358-2563'
_publ_section_title
;
2-(2,4-Dichlorophenyl)-<i>N</i>-(1,3-thiazol-2-yl)acetamide
;
loop_
    _publ_author_name
    _publ_author_address
    'Nayak, Prakash S.'
;
Department of Studies in Chemistry
Mangalore University
Mangalagangotri 574 199, India
;
    'Narayana, B.'
;
Department of Studies in Chemistry
Mangalore University
Mangalagangotri 574 199, India
;
    'Yathirajan, H. S.'
;
Department of Studies in Chemistry
University of Mysore
Manasagangotri, Mysore 570 006, India
;
    'Jasinski, Jerry P.'
;
Department of Chemistry
Keene State College
229 Main Street
Keene, NH 03435-2001, USA
;
    'Butcher, Ray J.'
;
Department of Chemistry
Howard University
525 College Street NW
Washington, DC 20059, USA
;
data_I
_chemical_name_systematic
;
2-(2,4-Dichlorophenyl)-<i>N</i>-(1,3-thiazol-2-yl)acetamide
;
_chemical_name_common     ?
_chemical_formula_moiety     'C11 H8 Cl2 N2 O S'
_chemical_formula_sum     'C11 H8 Cl2 N2 O S'
_chemical_formula_iupac     'C11 H8 Cl2 N2 O S'
_chemical_formula_weight     287.15
_chemical_melting_point     ?
_symmetry_cell_setting     triclinic
_symmetry_space_group_name_H-M     'P -1'
_symmetry_space_group_name_Hall     '-P 1'
loop_
    _symmetry_equiv_pos_as_xyz
    'x, y, z'
    '-x, -y, -z'
_cell_length_a     5.3262(2)
_cell_length_b     10.5083(4)
_cell_length_c     10.8096(4)
_cell_angle_alpha     83.900(3)
_cell_angle_beta     86.301(3)
_cell_angle_gamma     87.279(4)
_cell_volume     599.83(4)
_cell_formula_units_Z     2
_cell_measurement_reflns_used     4451
_cell_measurement_theta_min     3.7906
_cell_measurement_theta_max     37.4429
_cell_measurement_temperature     123(2)
_exptl_crystal_description     prism
_exptl_crystal_colour     colorless
_exptl_crystal_size_max     0.35
_exptl_crystal_size_mid     0.25
_exptl_crystal_size_min     0.12
_exptl_crystal_density_diffrn     1.590
_exptl_crystal_density_meas     ?
_exptl_crystal_density_method     'not measured'
_exptl_crystal_F_000     292
_exptl_absorpt_coefficient_mu     0.697
_exptl_absorpt_correction_type     multi-scan
_exptl_absorpt_process_details
;
(CrysAlis PRO and CrysAlis RED; Agilent, 2012)
;
_exptl_absorpt_correction_T_min     0.87340
_exptl_absorpt_correction_T_max     1.00000
_exptl_special_details
;
;
_diffrn_ambient_temperature     123(2)
_diffrn_radiation_type     MoK\a
_diffrn_radiation_wavelength     0.71073
_diffrn_radiation_source     'Enhance (Mo) X-ray Source'
_diffrn_radiation_monochromator     graphite
_diffrn_measurement_device_type     'Agilent Xcalibur (Ruby, Gemini)'
_diffrn_measurement_method     '\w scans'
_diffrn_detector_area_resol_mean     10.5081
_diffrn_reflns_number     10769
_diffrn_reflns_av_R_equivalents     0.0329
_diffrn_reflns_av_sigmaI/netI     0.0577
_diffrn_reflns_theta_min     3.80
_diffrn_reflns_theta_max     37.53
_diffrn_reflns_theta_full     25.50
_diffrn_measured_fraction_theta_max     0.952
_diffrn_measured_fraction_theta_full     0.998
_diffrn_reflns_limit_h_min     -8
_diffrn_reflns_limit_h_max     8
_diffrn_reflns_limit_k_min     -17
_diffrn_reflns_limit_k_max     17
_diffrn_reflns_limit_l_min     -18
_diffrn_reflns_limit_l_max     11
_diffrn_standards_number     ?
_diffrn_standards_interval_count     ?
_diffrn_standards_interval_time     ?
_diffrn_standards_decay_%     ?
_refine_special_details
;
Refinement of <i>F</i>^2^ against ALL reflections. The weighted <i>R</i>-factor
<i>wR</i> and goodness of fit <i>S</i> are based on <i>F</i>^2^, conventional
<i>R</i>-factors <i>R</i> are based on <i>F</i>, with <i>F</i> set to zero for
negative <i>F</i>^2^. The threshold expression of <i>F</i>^2^ >
\s(<i>F</i>^2^) is used only for calculating <i>R</i>-factors(gt) <i>etc</i>.
and is not relevant to the choice of reflections for refinement.
<i>R</i>-factors based on <i>F</i>^2^ are statistically about twice as large
as those based on <i>F</i>, and <i>R</i>- factors based on ALL data will be
even larger.
;
_reflns_number_total     6006
_reflns_number_gt     4329
_reflns_threshold_expression     I>2sigma(I)
_refine_ls_structure_factor_coef     Fsqd
_refine_ls_matrix_type     full
_refine_ls_R_factor_all     0.0736
_refine_ls_R_factor_gt     0.0461
_refine_ls_wR_factor_gt     0.0953
_refine_ls_wR_factor_ref     0.1118
_refine_ls_goodness_of_fit_ref     1.069
_refine_ls_restrained_S_all     1.069
_refine_ls_number_reflns     6006
_refine_ls_number_parameters     154
_refine_ls_number_restraints     0
_refine_ls_hydrogen_treatment     constr
_refine_ls_weighting_scheme     calc
_refine_ls_weighting_details
                 'calc w=1/[\s^2^(Fo^2^)+(0.0402P)^2^] where P=(Fo^2^+2Fc^2^)/3'
_atom_sites_solution_hydrogens     geom
_atom_sites_solution_primary     direct
_atom_sites_solution_secondary     difmap
_refine_ls_shift/su_max     0.001
_refine_ls_shift/su_mean     0.000
_refine_diff_density_max     0.654
_refine_diff_density_min     -0.356
_refine_ls_extinction_method     none
_refine_ls_extinction_coef     ?
loop_
    _atom_type_symbol
    _atom_type_description
    _atom_type_scat_dispersion_real
    _atom_type_scat_dispersion_imag
    _atom_type_scat_source
    'C' 'C' 0.0033 0.0016
                         'International Tables Vol C Tables 4.2.6.8 and 6.1.1.4'
    'H' 'H' 0.0000 0.0000
                         'International Tables Vol C Tables 4.2.6.8 and 6.1.1.4'
    'N' 'N' 0.0061 0.0033
                         'International Tables Vol C Tables 4.2.6.8 and 6.1.1.4'
    'O' 'O' 0.0106 0.0060
                         'International Tables Vol C Tables 4.2.6.8 and 6.1.1.4'
    'S' 'S' 0.1246 0.1234
                         'International Tables Vol C Tables 4.2.6.8 and 6.1.1.4'
    'Cl' 'Cl' 0.1484 0.1585
                         'International Tables Vol C Tables 4.2.6.8 and 6.1.1.4'
_computing_data_collection     'CrysAlis PRO (Agilent, 2012)'
_computing_cell_refinement     'CrysAlis PRO (Agilent, 2012)'
_computing_data_reduction     'CrysAlis PRO (Agilent,  2012)'
_computing_structure_solution     'SHELXS97 (Sheldrick, 2008)'
_computing_structure_refinement     'SHELXL97 (Sheldrick, 2008)'
_computing_molecular_graphics     'SHELXTL (Sheldrick, 2008)'
_computing_publication_material     'SHELXTL (Sheldrick, 2008)'
loop_
    _atom_site_type_symbol
    _atom_site_label
    _atom_site_fract_x
    _atom_site_fract_y
    _atom_site_fract_z
    _atom_site_U_iso_or_equiv
    _atom_site_adp_type
    _atom_site_calc_flag
    _atom_site_refinement_flags
    _atom_site_occupancy
    _atom_site_symmetry_multiplicity
    _atom_site_disorder_assembly
    _atom_site_disorder_group
    Cl Cl1 0.79895(7) 0.48741(3) 0.89686(3) 0.02461(8) Uani d . 1 1 . .
    Cl Cl2 0.55890(9) 0.83944(4) 0.52220(4) 0.03766(11) Uani d . 1 1 . .
    S S1 1.04354(7) 0.01947(3) 0.74851(3) 0.02147(8) Uani d . 1 1 . .
    O O1 0.79783(18) 0.25361(10) 0.71093(9) 0.0215(2) Uani d . 1 1 . .
    N N1 0.6082(2) 0.11595(11) 0.86027(10) 0.0186(2) Uani d . 1 1 . .
    H H1A 0.4759 0.1039 0.9126 0.022 Uiso calc R 1 1 . .
    N N2 0.7798(2) -0.08345(11) 0.93865(10) 0.0192(2) Uani d . 1 1 . .
    C C1 0.4325(2) 0.45348(12) 0.74111(11) 0.0171(2) Uani d . 1 1 . .
    C C2 0.6152(2) 0.53376(12) 0.77059(11) 0.0174(2) Uani d . 1 1 . .
    C C3 0.6586(3) 0.65234(13) 0.70372(12) 0.0206(3) Uani d . 1 1 . .
    H H3A 0.7876 0.7045 0.7242 0.025 Uiso calc R 1 1 . .
    C C4 0.5064(3) 0.69139(13) 0.60622(12) 0.0217(3) Uani d . 1 1 . .
    C C5 0.3151(3) 0.61785(14) 0.57565(12) 0.0222(3) Uani d . 1 1 . .
    H H5A 0.2096 0.6478 0.5102 0.027 Uiso calc R 1 1 . .
    C C6 0.2813(3) 0.49878(13) 0.64318(12) 0.0199(2) Uani d . 1 1 . .
    H H6A 0.1522 0.4469 0.6223 0.024 Uiso calc R 1 1 . .
    C C7 0.3992(2) 0.32251(13) 0.80963(12) 0.0191(2) Uani d . 1 1 . .
    H H7A 0.2454 0.2866 0.7829 0.023 Uiso calc R 1 1 . .
    H H7B 0.3745 0.3306 0.9001 0.023 Uiso calc R 1 1 . .
    C C8 0.6212(2) 0.23051(12) 0.78742(11) 0.0166(2) Uani d . 1 1 . .
    C C9 0.7900(2) 0.01826(12) 0.85656(11) 0.0170(2) Uani d . 1 1 . .
    C C10 1.1457(3) -0.12670(14) 0.81987(13) 0.0237(3) Uani d . 1 1 . .
    H H10A 1.2938 -0.1734 0.7945 0.028 Uiso calc R 1 1 . .
    C C11 0.9844(3) -0.16548(13) 0.91734(13) 0.0216(3) Uani d . 1 1 . .
    H H11A 1.0106 -0.2441 0.9678 0.026 Uiso calc R 1 1 . .
loop_
    _atom_site_aniso_label
    _atom_site_aniso_U_11
    _atom_site_aniso_U_22
    _atom_site_aniso_U_33
    _atom_site_aniso_U_12
    _atom_site_aniso_U_13
    _atom_site_aniso_U_23
    Cl1 0.02368(17) 0.02474(17) 0.02565(16) 0.00123(13) -0.00852(12)
                                                                    -0.00047(12)
    Cl2 0.0557(3) 0.02104(18) 0.03370(19) -0.00763(18) -0.00098(18) 0.01074(15)
    S1 0.02054(16) 0.02107(16) 0.02141(15) 0.00019(13) 0.00441(12) 0.00039(12)
    O1 0.0212(5) 0.0200(5) 0.0211(4) 0.0003(4) 0.0032(4) 0.0045(4)
    N1 0.0157(5) 0.0160(5) 0.0220(5) 0.0006(4) 0.0036(4) 0.0045(4)
    N2 0.0183(5) 0.0156(5) 0.0224(5) 0.0004(4) 0.0010(4) 0.0023(4)
    C1 0.0153(5) 0.0155(5) 0.0193(5) 0.0004(4) 0.0007(4) 0.0018(4)
    C2 0.0164(5) 0.0166(5) 0.0189(5) 0.0014(4) -0.0016(4) -0.0002(4)
    C3 0.0206(6) 0.0169(6) 0.0238(6) -0.0017(5) 0.0011(5) -0.0008(5)
    C4 0.0277(7) 0.0154(6) 0.0201(5) 0.0007(5) 0.0041(5) 0.0024(4)
    C5 0.0255(7) 0.0208(6) 0.0191(5) 0.0030(5) -0.0022(5) 0.0023(5)
    C6 0.0180(6) 0.0197(6) 0.0218(5) -0.0002(5) -0.0026(4) 0.0002(5)
    C7 0.0169(6) 0.0158(5) 0.0231(6) -0.0005(5) 0.0009(4) 0.0036(4)
    C8 0.0178(6) 0.0148(5) 0.0170(5) -0.0013(4) -0.0026(4) 0.0012(4)
    C9 0.0155(5) 0.0165(5) 0.0185(5) -0.0015(4) 0.0003(4) 0.0002(4)
    C10 0.0206(6) 0.0205(6) 0.0291(6) 0.0041(5) 0.0020(5) -0.0027(5)
    C11 0.0218(6) 0.0166(6) 0.0256(6) 0.0008(5) -0.0007(5) 0.0002(5)
_geom_special_details
;
 All esds (except the esd in the dihedral angle between two l.s. planes)
 are estimated using the full covariance matrix.  The cell esds are taken
 into account individually in the estimation of esds in distances, angles
 and torsion angles; correlations between esds in cell parameters are only
 used when they are defined by crystal symmetry.  An approximate (isotropic)
 treatment of cell esds is used for estimating esds involving l.s. planes.
;
loop_
    _geom_bond_atom_site_label_1
    _geom_bond_atom_site_label_2
    _geom_bond_site_symmetry_2
    _geom_bond_distance
    _geom_bond_publ_flag
    Cl1 C2 . 1.7445(12) ?
    Cl2 C4 . 1.7412(13) ?
    S1 C10 . 1.7243(14) ?
    S1 C9 . 1.7272(13) ?
    O1 C8 . 1.2274(15) ?
    N1 C8 . 1.3687(15) ?
    N1 C9 . 1.3794(17) ?
    N1 H1A . 0.8800 ?
    N2 C9 . 1.3155(15) ?
    N2 C11 . 1.3799(18) ?
    C1 C2 . 1.3912(19) ?
    C1 C6 . 1.4009(17) ?
    C1 C7 . 1.5046(17) ?
    C2 C3 . 1.3939(17) ?
    C3 C4 . 1.3866(19) ?
    C3 H3A . 0.9500 ?
    C4 C5 . 1.384(2) ?
    C5 C6 . 1.3933(18) ?
    C5 H5A . 0.9500 ?
    C6 H6A . 0.9500 ?
    C7 C8 . 1.5148(19) ?
    C7 H7A . 0.9900 ?
    C7 H7B . 0.9900 ?
    C10 C11 . 1.3563(19) ?
    C10 H10A . 0.9500 ?
    C11 H11A . 0.9500 ?
loop_
    _geom_angle_atom_site_label_1
    _geom_angle_atom_site_label_2
    _geom_angle_atom_site_label_3
    _geom_angle_site_symmetry_1
    _geom_angle_site_symmetry_3
    _geom_angle
    _geom_angle_publ_flag
    C10 S1 C9 . . 88.73(6) ?
    C8 N1 C9 . . 123.92(11) ?
    C8 N1 H1A . . 118.0 ?
    C9 N1 H1A . . 118.0 ?
    C9 N2 C11 . . 109.73(11) ?
    C2 C1 C6 . . 117.23(11) ?
    C2 C1 C7 . . 121.89(11) ?
    C6 C1 C7 . . 120.88(12) ?
    C1 C2 C3 . . 122.75(12) ?
    C1 C2 Cl1 . . 119.76(9) ?
    C3 C2 Cl1 . . 117.49(10) ?
    C4 C3 C2 . . 117.54(13) ?
    C4 C3 H3A . . 121.2 ?
    C2 C3 H3A . . 121.2 ?
    C5 C4 C3 . . 122.29(12) ?
    C5 C4 Cl2 . . 119.82(10) ?
    C3 C4 Cl2 . . 117.89(11) ?
    C4 C5 C6 . . 118.37(12) ?
    C4 C5 H5A . . 120.8 ?
    C6 C5 H5A . . 120.8 ?
    C5 C6 C1 . . 121.75(13) ?
    C5 C6 H6A . . 119.1 ?
    C1 C6 H6A . . 119.1 ?
    C1 C7 C8 . . 113.05(10) ?
    C1 C7 H7A . . 109.0 ?
    C8 C7 H7A . . 109.0 ?
    C1 C7 H7B . . 109.0 ?
    C8 C7 H7B . . 109.0 ?
    H7A C7 H7B . . 107.8 ?
    O1 C8 N1 . . 121.81(12) ?
    O1 C8 C7 . . 124.30(11) ?
    N1 C8 C7 . . 113.88(10) ?
    N2 C9 N1 . . 120.68(11) ?
    N2 C9 S1 . . 115.46(10) ?
    N1 C9 S1 . . 123.86(9) ?
    C11 C10 S1 . . 110.33(11) ?
    C11 C10 H10A . . 124.8 ?
    S1 C10 H10A . . 124.8 ?
    C10 C11 N2 . . 115.75(12) ?
    C10 C11 H11A . . 122.1 ?
    N2 C11 H11A . . 122.1 ?
loop_
    _geom_torsion_atom_site_label_1
    _geom_torsion_atom_site_label_2
    _geom_torsion_atom_site_label_3
    _geom_torsion_atom_site_label_4
    _geom_torsion_site_symmetry_1
    _geom_torsion_site_symmetry_2
    _geom_torsion_site_symmetry_3
    _geom_torsion_site_symmetry_4
    _geom_torsion
    _geom_torsion_publ_flag
    C6 C1 C2 C3 . . . . -2.9(2) ?
    C7 C1 C2 C3 . . . . 176.27(13) ?
    C6 C1 C2 Cl1 . . . . 176.52(10) ?
    C7 C1 C2 Cl1 . . . . -4.33(19) ?
    C1 C2 C3 C4 . . . . 1.7(2) ?
    Cl1 C2 C3 C4 . . . . -177.67(11) ?
    C2 C3 C4 C5 . . . . 0.9(2) ?
    C2 C3 C4 Cl2 . . . . 179.95(11) ?
    C3 C4 C5 C6 . . . . -2.1(2) ?
    Cl2 C4 C5 C6 . . . . 178.79(11) ?
    C4 C5 C6 C1 . . . . 0.9(2) ?
    C2 C1 C6 C5 . . . . 1.5(2) ?
    C7 C1 C6 C5 . . . . -177.65(13) ?
    C2 C1 C7 C8 . . . . -66.66(17) ?
    C6 C1 C7 C8 . . . . 112.46(14) ?
    C9 N1 C8 O1 . . . . 1.1(2) ?
    C9 N1 C8 C7 . . . . -179.52(12) ?
    C1 C7 C8 O1 . . . . -8.1(2) ?
    C1 C7 C8 N1 . . . . 172.59(11) ?
    C11 N2 C9 N1 . . . . -178.62(12) ?
    C11 N2 C9 S1 . . . . 0.80(15) ?
    C8 N1 C9 N2 . . . . 172.32(12) ?
    C8 N1 C9 S1 . . . . -7.0(2) ?
    C10 S1 C9 N2 . . . . -0.69(11) ?
    C10 S1 C9 N1 . . . . 178.71(13) ?
    C9 S1 C10 C11 . . . . 0.35(12) ?
    S1 C10 C11 N2 . . . . 0.02(18) ?
    C9 N2 C11 C10 . . . . -0.52(19) ?
loop_
    _geom_hbond_atom_site_label_D
    _geom_hbond_atom_site_label_H
    _geom_hbond_atom_site_label_A
    _geom_hbond_site_symmetry_A
    _geom_hbond_distance_DH
    _geom_hbond_distance_HA
    _geom_hbond_distance_DA
    _geom_hbond_angle_DHA
    C5 H5A O1 2_666 0.95 2.50 3.3253(15) 144.7
    N1 H1A N2 2_657 0.88 2.04 2.9052(15) 167.9
_iucr_refine_instructions_details
;
TITL    bny-504a in P-1
CELL 0.71073   5.326211  10.508319  10.809601  83.8995  86.3011  87.2787
ZERR    2.00   0.000244   0.000417   0.000409   0.0032   0.0034   0.0035
LATT  1
SFAC    C   H   N   O   S   CL
UNIT    22  16   4   2   2   4
temp -150
l.s. 8
acta 51
conf
bond $h
htab c5 o1_$2
eqiv $2 1-x, 1-y, 1-z
htab N1 N2_$1
eqiv $1 [ -x+1, -y, -z+2 ]
WGHT    0.040200
FVAR       8.65508
CL1   6    0.798951    0.487407    0.896856    11.00000    0.02368    0.02474 =
         0.02565   -0.00047   -0.00852    0.00123
CL2   6    0.558896    0.839440    0.522195    11.00000    0.05567    0.02104 =
         0.03370    0.01074   -0.00098   -0.00763
S1    5    1.043540    0.019471    0.748511    11.00000    0.02054    0.02107 =
         0.02141    0.00039    0.00441    0.00019
O1    4    0.797835    0.253606    0.710933    11.00000    0.02123    0.01999 =
         0.02109    0.00455    0.00323    0.00033
N1    3    0.608154    0.115955    0.860271    11.00000    0.01568    0.01603 =
         0.02197    0.00446    0.00364    0.00065
AFIX  43
H1A   2    0.475867    0.103908    0.912613    11.00000   -1.20000
AFIX   0
N2    3    0.779772   -0.083454    0.938646    11.00000    0.01826    0.01560 =
         0.02242    0.00231    0.00101    0.00044
C1    1    0.432495    0.453484    0.741115    11.00000    0.01529    0.01549 =
         0.01929    0.00183    0.00074    0.00043
C2    1    0.615239    0.533756    0.770594    11.00000    0.01643    0.01657 =
         0.01886   -0.00022   -0.00158    0.00137
C3    1    0.658577    0.652341    0.703719    11.00000    0.02064    0.01688 =
         0.02381   -0.00081    0.00113   -0.00168
AFIX  43
H3A   2    0.787593    0.704482    0.724187    11.00000   -1.20000
AFIX   0
C4    1    0.506424    0.691388    0.606218    11.00000    0.02768    0.01539 =
         0.02013    0.00244    0.00412    0.00070
C5    1    0.315145    0.617854    0.575655    11.00000    0.02551    0.02083 =
         0.01910    0.00230   -0.00223    0.00302
AFIX  43
H5A   2    0.209579    0.647844    0.510245    11.00000   -1.20000
AFIX   0
C6    1    0.281268    0.498783    0.643184    11.00000    0.01795    0.01967 =
         0.02181    0.00017   -0.00258   -0.00015
AFIX  43
H6A   2    0.152183    0.446937    0.622260    11.00000   -1.20000
AFIX   0
C7    1    0.399181    0.322513    0.809625    11.00000    0.01693    0.01584 =
         0.02312    0.00362    0.00089   -0.00053
AFIX  23
H7A   2    0.245412    0.286583    0.782871    11.00000   -1.20000
H7B   2    0.374496    0.330612    0.900055    11.00000   -1.20000
AFIX   0
C8    1    0.621170    0.230507    0.787422    11.00000    0.01777    0.01479 =
         0.01700    0.00123   -0.00256   -0.00125
C9    1    0.789978    0.018260    0.856557    11.00000    0.01554    0.01647 =
         0.01852    0.00023    0.00034   -0.00149
C10   1    1.145666   -0.126697    0.819869    11.00000    0.02058    0.02049 =
         0.02910   -0.00267    0.00199    0.00413
AFIX  43
H10A  2    1.293808   -0.173408    0.794522    11.00000   -1.20000
AFIX   0
C11   1    0.984364   -0.165482    0.917345    11.00000    0.02185    0.01659 =
         0.02555    0.00021   -0.00074    0.00080
AFIX  43
H11A  2    1.010574   -0.244126    0.967752    11.00000   -1.20000
HKLF 4
REM     bny-504a in P-1
REM R1 =  0.0461 for   4329 Fo > 4sig(Fo)  and  0.0736 for all   6006 data
REM    154 parameters refined using      0 restraints
END
WGHT      0.0402      0.0000
REM Highest difference peak  0.654,  deepest hole -0.356,  1-sigma level  0.087
Q1    1   0.5677  0.4793  0.7408  11.00000  0.05    0.65
Q2    1   0.4371  0.6418  0.5967  11.00000  0.05    0.58
Q3    1   0.2815  0.5577  0.6023  11.00000  0.05    0.53
Q4    1   0.9135  0.0154  0.7262  11.00000  0.05    0.48
Q5    1   0.8311  0.5547  0.9199  11.00000  0.05    0.47
Q6    1   0.6119  0.8823  0.5566  11.00000  0.05    0.47
Q7    1   0.6341  0.1759  0.8392  11.00000  0.05    0.45
Q8    1   0.5142  0.2807  0.7979  11.00000  0.05    0.45
Q9    1   0.7887 -0.0372  0.8966  11.00000  0.05    0.44
Q10   1   0.6189  0.5868  0.7342  11.00000  0.05    0.43
Q11   1   0.8534 -0.1315  0.9151  11.00000  0.05    0.43
Q12   1   0.5552  0.6689  0.6538  11.00000  0.05    0.42
Q13   1   0.3558  0.4816  0.6914  11.00000  0.05    0.41
Q14   1   0.7049  0.0759  0.8464  11.00000  0.05    0.40
Q15   1   1.0575 -0.1495  0.8757  11.00000  0.05    0.40
Q16   1   0.7424  0.2382  0.7580  11.00000  0.05    0.40
Q17   1   0.6059  0.7784  0.4855  11.00000  0.05    0.40
Q18   1   0.9970  0.0774  0.7830  11.00000  0.05    0.39
Q19   1   0.8115  0.4189  0.8639  11.00000  0.05    0.38
Q20   1   0.6607  0.4959  0.8561  11.00000  0.05    0.38
;
