# Supplementary material for: 2-(2,4-Di­chloro­phen­yl)-N-(1,3-thia­zol-2-yl)acetamide
Source: Acta Crystallogr Sect E Struct Rep Online. 2013 Apr 5;69(Pt 5):o656–7. doi: 10.1107/S1600536813008532 (PMC3647853; doi:10.1107/S1600536813008532)
Supplement: Supplementary file 2 [file e-69-0o656-Isup2.hkl]

# 
# h,k,l, Fc-squared, Fo-squared, sigma(Fo-squared) and status flag 
# 
data_I
_shelx_title '    bny-504a in P-1' 
_shelx_refln_list_code          4 
_shelx_F_calc_maximum      115.48 
_exptl_crystal_F_000       292.00 
_reflns_d_resolution_high  0.5833 
 
loop_ 
 _symmetry_equiv_pos_as_xyz 
 'x, y, z' 
 '-x, -y, -z' 
 
_cell_length_a     5.3262 
_cell_length_b    10.5083 
_cell_length_c    10.8096 
_cell_angle_alpha  83.900 
_cell_angle_beta   86.301 
_cell_angle_gamma  87.279 
 
_shelx_F_squared_multiplier     1.000 
 
loop_ 
 _refln_index_h 
 _refln_index_k 
 _refln_index_l 
 _refln_F_squared_calc 
 _refln_F_squared_meas 
 _refln_F_squared_sigma 
 _refln_observed_status 
   1   0   0      878.66      924.76      8.21 o 
   2   0   0        8.45        9.78      1.40 o 
   3   0   0       35.70       25.73      2.79 o 
   4   0   0       65.80       58.38      3.23 o 
   5   0   0      829.22      805.06     20.98 o 
   6   0   0        0.03        0.67      3.01 o 
   7   0   0       51.73       42.79      9.02 o 
   8   0   0       18.35       31.98      8.63 o 
  -8   1   0        3.21        1.10      3.88 o 
  -7   1   0        2.58        1.60      3.65 o 
  -6   1   0       29.24       34.22      7.62 o 
  -5   1   0      117.19      104.82      8.26 o 
  -4   1   0       15.79       11.87      1.43 o 
  -3   1   0      642.74      598.68      9.72 o 
  -2   1   0      459.69      438.06      5.25 o 
  -1   1   0      930.55     1011.16     18.76 o 
   1   1   0     1946.97     2058.20     19.11 o 
   2   1   0     3590.20     3650.73     35.51 o 
   3   1   0       57.75       69.92      6.89 o 
   4   1   0       65.36       65.74      3.92 o 
   5   1   0      110.97      107.63      5.96 o 
   6   1   0        0.05       -2.32      2.32 o 
   7   1   0        4.24        1.58      4.66 o 
   8   1   0        2.63       -2.07      3.92 o 
  -8   2   0       86.68      101.46     14.69 o 
  -7   2   0        6.09       -4.55      4.55 o 
  -6   2   0       11.19        8.79      5.27 o 
  -5   2   0      522.91      497.61     12.28 o 
  -4   2   0      113.19       97.57      5.03 o 
  -3   2   0       53.49       74.89      3.96 o 
  -2   2   0       27.08       24.13      1.98 o 
  -1   2   0     1376.13     1399.57     16.28 o 
   0   2   0     1514.62     1634.15     50.36 o 
   1   2   0     1862.06     2005.97     14.16 o 
   2   2   0      794.66      837.74     17.87 o 
   3   2   0       56.27       73.80      6.60 o 
   4   2   0      139.12      125.28      7.51 o 
   5   2   0       18.93       16.19      2.28 o 
   6   2   0        3.74        0.73      1.82 o 
   7   2   0      125.77      137.50     10.89 o 
   8   2   0       19.36       21.36      7.24 o 
  -8   3   0        3.10        1.58      3.38 o 
  -7   3   0       24.43       31.06      8.13 o 
  -6   3   0       72.94       75.88     10.52 o 
  -5   3   0       21.33       25.30      3.07 o 
  -4   3   0        1.14        2.79      1.45 o 
  -3   3   0      632.55      554.82     18.07 o 
  -2   3   0       99.16       94.58      4.25 o 
  -1   3   0     1283.97     1307.39     19.55 o 
   0   3   0     1175.53     1272.93     19.23 o 
   1   3   0      193.55      190.15      3.78 o 
   2   3   0       90.27       89.35      6.17 o 
   3   3   0      291.01      302.24     13.69 o 
   4   3   0       25.87       24.72      4.68 o 
   5   3   0      359.22      324.59     19.22 o 
   6   3   0       12.30       16.52      3.74 o 
   7   3   0       47.41       41.26      6.03 o 
   8   3   0        0.09       -0.97      2.40 o 
  -8   4   0       38.72       45.48     10.11 o 
  -7   4   0       54.63       56.06     10.29 o 
  -6   4   0       41.09       43.42      8.22 o 
  -5   4   0      137.59      126.13      7.05 o 
  -4   4   0      525.45      525.08     13.34 o 
  -3   4   0      279.29      280.23      8.83 o 
  -2   4   0       15.07       14.70      1.92 o 
  -1   4   0     2165.05     2270.03     28.86 o 
   0   4   0      708.63      693.06     10.27 o 
   1   4   0      619.76      625.55      7.66 o 
   2   4   0      899.39      895.60     21.08 o 
   3   4   0       24.89       29.44      4.56 o 
   4   4   0       12.95       23.46      4.59 o 
   5   4   0      247.50      227.60      9.22 o 
   6   4   0       94.69      100.41     12.10 o 
   7   4   0      107.56      124.53     10.41 o 
   8   4   0       17.47       16.24      4.39 o 
  -8   5   0        7.37       11.93      5.37 o 
  -7   5   0        0.96        5.73      4.11 o 
  -6   5   0        3.20        3.21      2.97 o 
  -5   5   0       31.35       24.08      5.64 o 
  -4   5   0      277.98      251.31      9.70 o 
  -3   5   0      685.34      670.73     14.51 o 
  -2   5   0     1183.43     1126.37     24.85 o 
  -1   5   0       16.45       28.76      3.62 o 
   0   5   0      397.43      441.99      9.25 o 
   1   5   0      921.88      911.70     14.13 o 
   2   5   0      304.29      288.60      7.38 o 
   3   5   0      352.50      387.76     16.46 o 
   4   5   0      187.72      201.61     13.84 o 
   5   5   0       63.00       55.96      8.09 o 
   6   5   0        4.98        9.48      4.30 o 
   7   5   0        8.87        8.57      3.35 o 
   8   5   0       49.98       53.63      7.60 o 
  -8   6   0        1.43        3.05      2.68 o 
  -7   6   0       11.19       14.04      5.35 o 
  -6   6   0       64.42       57.17      9.79 o 
  -5   6   0       46.99       49.94      8.06 o 
  -4   6   0      172.34      154.70     12.49 o 
  -3   6   0        0.97        1.51      1.27 o 
  -2   6   0     1220.78     1221.57     27.86 o 
  -1   6   0        0.01        1.92      1.37 o 
   0   6   0     2396.42     2471.21     27.18 o 
   1   6   0       18.11       20.45      2.40 o 
   2   6   0       13.22        6.71      2.26 o 
   3   6   0        4.63        6.57      1.48 o 
   4   6   0        8.20       11.73      3.73 o 
   5   6   0       28.07       25.29      5.69 o 
   6   6   0       24.75       27.94      6.60 o 
   7   6   0       16.54       21.16      4.65 o 
   8   6   0       25.15       30.05      5.81 o 
  -8   7   0       50.58       53.28     11.20 o 
  -7   7   0       24.89       30.35      7.82 o 
  -6   7   0        3.04        6.95      3.62 o 
  -5   7   0        5.29        5.23      2.99 o 
  -4   7   0       23.51       19.39      4.68 o 
  -3   7   0      847.40      753.82     11.90 o 
  -2   7   0      156.65      150.42     10.41 o 
  -1   7   0      314.84      323.35     10.31 o 
   0   7   0       33.27       35.92      3.16 o 
   1   7   0      306.48      283.49      9.38 o 
   2   7   0     2712.49     2617.49     37.95 o 
   3   7   0      884.96      836.62     35.92 o 
   4   7   0        0.05        0.46      0.80 o 
   5   7   0       52.07       47.64      4.56 o 
   6   7   0       28.75       27.28      6.95 o 
   7   7   0       14.01       11.08      5.33 o 
   8   7   0       47.15       55.70      7.76 o 
  -7   8   0        1.85        1.04      2.34 o 
  -6   8   0       55.43       45.45      8.90 o 
  -5   8   0      214.84      195.28     16.47 o 
  -4   8   0        0.87       -1.55      1.86 o 
  -3   8   0      118.85      100.32      5.02 o 
  -2   8   0      134.73      143.89     10.81 o 
  -1   8   0      350.16      345.73     11.56 o 
   0   8   0      584.36      624.10     22.00 o 
   1   8   0      166.57      151.89      7.48 o 
   2   8   0      461.20      420.34     13.40 o 
   3   8   0      164.40      167.47     10.11 o 
   4   8   0        4.21       10.13      2.06 o 
   5   8   0       17.08       14.99      5.24 o 
   6   8   0        0.38        5.05      3.46 o 
   7   8   0       77.97       74.00     11.89 o 
   8   8   0       38.05       49.08      7.21 o 
  -7   9   0        0.80        0.15      2.43 o 
  -6   9   0       31.71       46.63      8.94 o 
  -5   9   0       54.12       58.28      9.28 o 
  -4   9   0       18.03       17.83      4.99 o 
  -3   9   0      600.96      577.51     24.56 o 
  -2   9   0        0.20        2.31      1.56 o 
  -1   9   0      163.77      151.92      8.06 o 
   0   9   0       29.24       31.84      3.44 o 
   1   9   0      220.63      237.90      9.85 o 
   2   9   0      209.08      204.53      9.37 o 
   3   9   0       69.20       58.98      4.85 o 
   4   9   0      696.08      699.53     28.51 o 
   5   9   0       14.21        8.47      3.89 o 
   6   9   0        0.19        2.05      2.97 o 
   7   9   0       19.32       16.97      6.23 o 
  -7  10   0        9.71       12.23      5.27 o 
  -6  10   0       12.30       24.30      6.92 o 
  -5  10   0       11.91       33.20      7.28 o 
  -4  10   0      215.45      215.54     17.04 o 
  -3  10   0       30.84       25.69      5.84 o 
  -2  10   0        0.80        3.47      1.95 o 
  -1  10   0      101.30       97.08     10.01 o 
   0  10   0        0.01        1.20      1.42 o 
   1  10   0      145.45      144.31      8.35 o 
   2  10   0      437.24      400.85     13.70 o 
   3  10   0        4.80        5.63      3.51 o 
   4  10   0       10.92       12.25      4.56 o 
   5  10   0       17.96       24.51      6.52 o 
   6  10   0        5.72        4.16      3.17 o 
   7  10   0       77.75       90.66     13.74 o 
  -6  11   0        0.01       -4.55      4.55 o 
  -5  11   0       16.14       15.21      5.22 o 
  -4  11   0      172.08      189.32     16.58 o 
  -3  11   0       54.24       53.98      6.34 o 
  -2  11   0      140.34      149.35      9.52 o 
  -1  11   0      106.74       99.92      7.30 o 
   0  11   0        7.12        8.16      2.09 o 
   1  11   0      216.70      209.22     10.74 o 
   2  11   0       20.96       18.43      3.32 o 
   3  11   0        9.73       11.67      4.56 o 
   4  11   0      131.51      130.31     13.65 o 
   5  11   0        2.15        5.22      3.77 o 
   6  11   0        9.70        8.76      4.67 o 
   7  11   0        0.05        4.97      3.77 o 
  -6  12   0       16.74       19.90      8.27 o 
  -5  12   0       45.46       41.78      6.63 o 
  -4  12   0      191.14      204.84     13.29 o 
  -3  12   0        9.30       11.22      3.43 o 
  -2  12   0       13.24       17.35      3.51 o 
  -1  12   0       46.34       48.36      5.36 o 
   0  12   0      204.63      199.44     10.04 o 
   1  12   0       20.06       24.97      4.12 o 
   2  12   0       84.24       75.69      6.74 o 
   3  12   0       12.74       15.69      5.20 o 
   4  12   0        0.15        1.03      2.75 o 
   5  12   0       21.44       21.80      6.54 o 
   6  12   0       22.07       25.92      7.41 o 
  -5  13   0       12.06       20.48      7.88 o 
  -4  13   0       85.09      108.57     15.34 o 
  -3  13   0      133.42      132.07     15.87 o 
  -2  13   0       36.82       30.69      4.92 o 
  -1  13   0      133.86      139.76      9.21 o 
   0  13   0       59.42       60.25      4.94 o 
   1  13   0       63.88       68.00      7.02 o 
   2  13   0      199.40      198.59     11.34 o 
   3  13   0      174.45      182.64     16.79 o 
   4  13   0       37.76       45.95      8.95 o 
   5  13   0        6.13        5.25      4.04 o 
   6  13   0        2.58       -4.60      4.60 o 
  -5  14   0       12.87        7.82      4.66 o 
  -4  14   0        6.23        7.10      5.45 o 
  -3  14   0       10.63        7.35      5.14 o 
  -2  14   0        0.06       -2.43      4.12 o 
  -1  14   0      117.63      112.39     13.61 o 
   0  14   0       15.85       12.45      3.50 o 
   1  14   0       16.82       19.41      4.31 o 
   2  14   0      102.09      104.11     12.94 o 
   3  14   0       73.44      101.20     13.44 o 
   4  14   0       79.44       74.27     11.55 o 
   5  14   0      132.15      130.12     16.10 o 
  -4  15   0        2.84       -1.93      4.11 o 
  -3  15   0        9.18        3.27      4.65 o 
  -2  15   0       14.21       15.04      6.57 o 
  -1  15   0       11.74        8.93      4.67 o 
   0  15   0       69.22       68.19      7.73 o 
   1  15   0        0.10        0.10      2.37 o 
   2  15   0        6.05        7.51      4.27 o 
   3  15   0       16.89       12.65      5.77 o 
   4  15   0       97.36       97.15     13.65 o 
  -3  16   0        0.01       -5.14      5.27 o 
  -2  16   0       19.27        8.07      5.52 o 
  -1  16   0       34.28       31.59      5.80 o 
   0  16   0        4.46        2.42      2.66 o 
   1  16   0        8.29        7.15      3.23 o 
   2  16   0       32.66       51.27     10.10 o 
   3  16   0       35.62       36.33      8.97 o 
   4  16   0        2.23        7.41      4.40 o 
  -2  17   0        5.80        6.34      4.63 o 
  -1  17   0       59.96       63.48      8.37 o 
   0  17   0        7.11        4.88      3.03 o 
   1  17   0       12.39       -1.41      4.43 o 
   2  17   0        0.06       -4.64      4.64 o 
  -2 -17   1        1.19        3.76      3.33 o 
  -1 -17   1        4.82        0.26      5.19 o 
   0 -17   1       14.22       16.41      4.59 o 
   1 -17   1       93.64      102.30     10.58 o 
   2 -17   1       16.20        7.85      4.90 o 
  -3 -16   1       23.70       23.98      7.63 o 
  -2 -16   1       10.47       10.82      4.70 o 
  -1 -16   1      185.77      195.00     13.31 o 
   0 -16   1        2.04       -0.32      3.53 o 
   1 -16   1        4.69        4.67      6.68 o 
   2 -16   1       75.22       80.50     13.26 o 
   3 -16   1        7.17        3.35      4.78 o 
  -4 -15   1       13.69       15.66      6.03 o 
  -3 -15   1       12.36        9.78      5.07 o 
  -2 -15   1        2.09        7.42      4.24 o 
  -1 -15   1      120.34      117.93     10.80 o 
   0 -15   1        0.87        2.26      2.37 o 
   1 -15   1      302.22      327.85     24.42 o 
   2 -15   1        2.92        2.74      3.93 o 
   3 -15   1        1.03       -0.32      3.06 o 
   4 -15   1       29.62       30.94      9.15 o 
  -5 -14   1        9.82       18.81      6.34 o 
  -4 -14   1        0.73       -0.26      2.90 o 
  -3 -14   1        0.39       -1.38      2.80 o 
  -2 -14   1      162.10      191.95     17.47 o 
  -1 -14   1       37.81       36.53      5.50 o 
   0 -14   1       10.03       15.24      3.78 o 
   1 -14   1        0.94        6.94      4.25 o 
   2 -14   1        4.95        6.25      4.60 o 
   3 -14   1      201.54      191.58     19.78 o 
   4 -14   1       22.28       24.94      8.31 o 
  -6 -13   1        0.47       -5.18      5.18 o 
  -5 -13   1        4.42        9.97      4.99 o 
  -4 -13   1       23.22       22.54      6.59 o 
  -3 -13   1       30.76       35.14      7.52 o 
  -2 -13   1       12.06        9.29      4.50 o 
  -1 -13   1        8.79        6.70      3.43 o 
   0 -13   1      421.46      468.29     18.21 o 
   1 -13   1       18.63       15.03      5.28 o 
   2 -13   1        8.73       14.13      5.46 o 
   3 -13   1       41.73       50.07      9.95 o 
   4 -13   1        1.12        2.10      3.65 o 
   5 -13   1       17.36       19.21      7.43 o 
  -6 -12   1       14.06       11.47      5.32 o 
  -5 -12   1        0.84        1.53      2.67 o 
  -4 -12   1        3.18        5.38      2.58 o 
  -3 -12   1       12.56       11.46      4.46 o 
  -2 -12   1      144.10      141.77      9.33 o 
  -1 -12   1       29.43       25.90      4.83 o 
   0 -12   1       59.11       55.71      5.95 o 
   1 -12   1        0.04       -1.44      1.77 o 
   2 -12   1      324.81      319.13     14.01 o 
   3 -12   1        0.39        7.88      6.99 o 
   4 -12   1        0.01        4.73      4.34 o 
   5 -12   1       20.32       21.43      7.64 o 
   6 -12   1       10.93       12.98      6.94 o 
  -7 -11   1        0.00       -3.20      3.20 o 
  -6 -11   1       31.24       38.32      8.24 o 
  -5 -11   1      111.12      111.19     13.52 o 
  -4 -11   1        0.05        3.32      2.97 o 
  -3 -11   1      221.43      213.30     16.57 o 
  -2 -11   1       42.08       45.61      5.23 o 
  -1 -11   1       10.14       11.84      2.92 o 
   0 -11   1      216.70      210.73      9.44 o 
   1 -11   1      205.44      190.97      9.70 o 
   2 -11   1      129.94      125.34      8.53 o 
   3 -11   1       26.21       30.24      4.74 o 
   4 -11   1        2.15        3.08      3.48 o 
   5 -11   1       15.76       25.12      6.94 o 
   6 -11   1       24.63       29.22      9.41 o 
  -7 -10   1        3.75        3.65      6.08 o 
  -6 -10   1        2.83        6.32      4.10 o 
  -5 -10   1        0.66       -1.15      2.95 o 
  -4 -10   1        0.57        5.31      3.18 o 
  -3 -10   1      698.72      645.22     59.68 o 
  -2 -10   1       60.33       55.31      5.29 o 
  -1 -10   1      101.70      113.37      7.54 o 
   0 -10   1        5.39        3.28      3.38 o 
   1 -10   1       13.32       15.08      3.51 o 
   2 -10   1      259.35      274.78     20.55 o 
   3 -10   1      330.69      327.48     14.28 o 
   4 -10   1       11.29       14.74      4.55 o 
   5 -10   1        6.44        4.96      3.24 o 
   6 -10   1        7.53       -4.62      4.62 o 
   7 -10   1        0.30       -4.79      4.79 o 
  -7  -9   1       15.08        9.97      3.63 o 
  -6  -9   1        2.27        9.91      4.29 o 
  -5  -9   1      145.31      158.28     15.33 o 
  -4  -9   1      305.57      289.67     18.38 o 
  -3  -9   1        0.41        0.00      1.00 o 
  -2  -9   1       12.74        9.61      2.32 o 
  -1  -9   1      371.11      355.99     12.48 o 
   0  -9   1       50.85       54.16      4.93 o 
   1  -9   1     1457.08     1407.04     26.28 o 
   2  -9   1      154.08      144.21      8.37 o 
   3  -9   1      143.90      123.56     11.16 o 
   4  -9   1      159.39      134.32     12.67 o 
   5  -9   1       23.53       30.76      6.86 o 
   6  -9   1       24.36       19.36      5.95 o 
   7  -9   1      120.97      125.75     15.79 o 
  -8  -8   1        8.14        7.20      4.54 o 
  -7  -8   1        7.65       -1.44      2.23 o 
  -6  -8   1        2.13        0.72      2.55 o 
  -5  -8   1       84.93       90.94     11.46 o 
  -4  -8   1      670.08      653.16     16.01 o 
  -3  -8   1      186.83      172.50      7.66 o 
  -2  -8   1      201.62      185.82      8.39 o 
  -1  -8   1       29.88       26.05      3.64 o 
   0  -8   1       30.61       30.52      3.05 o 
   1  -8   1      632.42      638.43     15.02 o 
   2  -8   1      114.08      104.71      6.77 o 
   3  -8   1      506.15      539.06     11.93 o 
   4  -8   1      279.94      239.89     16.03 o 
   5  -8   1       27.63       18.56      5.11 o 
   6  -8   1        8.42        2.86      3.11 o 
   7  -8   1       23.40       16.45      6.08 o 
  -8  -7   1        7.04       12.54      3.99 o 
  -7  -7   1        4.08        4.66      2.77 o 
  -6  -7   1       19.36       25.38      6.49 o 
  -5  -7   1       10.11       11.93      3.02 o 
  -4  -7   1      354.55      340.76     11.41 o 
  -3  -7   1       13.32       12.96      3.14 o 
  -2  -7   1      132.00      119.68      5.79 o 
  -1  -7   1       12.15       12.93      1.71 o 
   0  -7   1      560.45      532.61     22.70 o 
   1  -7   1       91.08       93.01      5.42 o 
   2  -7   1        5.04        4.59      2.01 o 
   3  -7   1      616.13      546.06     10.59 o 
   4  -7   1        0.77        0.93      2.16 o 
   5  -7   1      103.60       94.83     11.01 o 
   6  -7   1       99.00      110.01     13.15 o 
   7  -7   1        5.91       10.87      5.13 o 
   8  -7   1      109.87      138.50     17.60 o 
  -8  -6   1       79.28       78.48     14.75 o 
  -7  -6   1        0.22       -2.58      2.58 o 
  -6  -6   1        0.35       -3.24      3.24 o 
  -5  -6   1        2.61        0.91      2.42 o 
  -4  -6   1       39.32       35.52      3.83 o 
  -3  -6   1      135.97      138.60      6.48 o 
  -2  -6   1      587.46      555.27     15.60 o 
  -1  -6   1       19.98       24.77      2.10 o 
   0  -6   1      209.59      225.86      7.52 o 
   1  -6   1      605.07      610.41     12.85 o 
   2  -6   1      567.83      566.22     13.16 o 
   3  -6   1       23.92       17.32      1.50 o 
   4  -6   1       14.80       16.69      2.79 o 
   5  -6   1      204.40      198.50     15.50 o 
   6  -6   1       27.41       29.15      6.98 o 
   7  -6   1        0.03        8.36      5.05 o 
   8  -6   1        0.69        7.01      4.30 o 
  -8  -5   1       51.46       65.53      8.29 o 
  -7  -5   1        0.12        2.71      3.60 o 
  -6  -5   1       68.94       72.44      7.53 o 
  -5  -5   1      571.24      593.83     25.73 o 
  -4  -5   1        0.93        0.16      1.65 o 
  -3  -5   1       32.72       33.81      4.94 o 
  -2  -5   1      171.09      179.42      8.90 o 
  -1  -5   1      399.22      403.16      7.51 o 
   0  -5   1     4327.30     4634.79     73.58 o 
   1  -5   1       12.73       12.91      1.93 o 
   2  -5   1      113.76      101.95      6.10 o 
   3  -5   1      540.86      541.11     13.22 o 
   4  -5   1       38.80       42.74      4.19 o 
   5  -5   1       21.95       15.46      2.74 o 
   6  -5   1       11.63        5.55      3.54 o 
   7  -5   1       78.52       76.36     11.65 o 
   8  -5   1       39.19       34.38      9.01 o 
  -8  -4   1       80.03       90.03      9.66 o 
  -7  -4   1       50.38       47.78      6.65 o 
  -6  -4   1       34.29       24.24      4.54 o 
  -5  -4   1      264.51      218.31     13.31 o 
  -4  -4   1       40.37       40.91      6.10 o 
  -3  -4   1     1661.02     1634.86     32.43 o 
  -2  -4   1        0.01        3.52      3.08 o 
  -1  -4   1      322.83      343.21      7.60 o 
   0  -4   1      174.86      176.26      6.33 o 
   1  -4   1      518.65      533.64     14.93 o 
   2  -4   1      813.78      843.74     11.63 o 
   3  -4   1        0.56        2.33      0.97 o 
   4  -4   1      178.76      159.97     10.74 o 
   5  -4   1      310.78      302.42     11.22 o 
   6  -4   1        6.86       12.26      4.80 o 
   7  -4   1        8.20       13.07      5.03 o 
   8  -4   1        3.36       14.90      5.93 o 
  -8  -3   1        1.70       -0.22      2.10 o 
  -7  -3   1        0.92        3.64      3.07 o 
  -6  -3   1      413.45      442.11     17.49 o 
  -5  -3   1      166.14      146.95     16.02 o 
  -4  -3   1      248.26      241.51      6.69 o 
  -3  -3   1      203.14      194.42      7.51 o 
  -2  -3   1       20.33       24.68      1.85 o 
  -1  -3   1     1544.79     1580.18     22.71 o 
   0  -3   1        0.29        0.56      0.30 o 
   1  -3   1      333.45      322.90     22.83 o 
   2  -3   1       21.71       44.85      4.88 o 
   3  -3   1      114.33      110.93      5.41 o 
   4  -3   1        1.34        3.16      1.29 o 
   5  -3   1       24.99       19.60      2.89 o 
   6  -3   1       94.21       95.38     11.87 o 
   7  -3   1       33.99       28.36      7.59 o 
   8  -3   1       30.13       51.87     10.38 o 
  -8  -2   1       39.22       42.81      9.96 o 
  -7  -2   1       88.86       97.59      9.20 o 
  -6  -2   1       38.47       44.09      5.77 o 
  -5  -2   1        6.33        5.38      1.14 o 
  -4  -2   1      219.01      190.47     11.35 o 
  -3  -2   1     1223.95     1341.65     27.81 o 
  -2  -2   1     1625.22     1638.09     25.23 o 
  -1  -2   1      122.23      133.93      2.93 o 
   0  -2   1     1430.07     1656.01     12.41 o 
   1  -2   1       38.12       34.31      1.29 o 
   2  -2   1       94.04       99.00      4.11 o 
   3  -2   1     1546.32     1623.13     55.79 o 
   4  -2   1      899.49      870.47     29.93 o 
   5  -2   1      589.63      570.08     28.84 o 
   6  -2   1       18.59       18.93      5.45 o 
   7  -2   1       16.47       14.70      5.95 o 
   8  -2   1        1.74       -3.20      3.69 o 
  -8  -1   1        4.37        8.99      5.39 o 
  -7  -1   1       17.30        9.42      5.33 o 
  -6  -1   1       78.11       78.99      7.44 o 
  -5  -1   1      314.74      312.03     12.92 o 
  -4  -1   1      173.73      167.68      7.46 o 
  -3  -1   1      487.43      466.67     34.35 o 
  -2  -1   1     1696.20     1823.87     26.03 o 
  -1  -1   1       85.43       82.38      2.27 o 
   1  -1   1      265.70      278.19      4.37 o 
   2  -1   1     1506.17     1541.74     15.06 o 
   3  -1   1       42.96       41.98      2.57 o 
   4  -1   1      516.63      531.82     16.47 o 
   5  -1   1      318.68      328.45     10.13 o 
   6  -1   1      465.31      495.60     26.28 o 
   7  -1   1      145.78      175.06     17.60 o 
   8  -1   1       21.93       25.32      7.71 o 
  -8   0   1       73.78       79.29     13.24 o 
  -7   0   1      116.96      128.89     15.29 o 
  -6   0   1      110.75      118.66      9.16 o 
  -5   0   1       37.23       37.63      2.96 o 
  -4   0   1      603.80      598.66     20.35 o 
  -3   0   1      549.47      577.52     12.99 o 
  -2   0   1     1343.64     1414.93     16.35 o 
  -1   0   1     6380.52     6883.58    331.70 o 
   1   0   1      272.00      280.35      4.68 o 
   2   0   1      258.85      249.14      5.90 o 
   3   0   1      199.42      191.62      6.24 o 
   4   0   1      637.44      652.90     38.36 o 
   5   0   1     1061.13     1137.00     27.92 o 
   6   0   1       99.92       99.42      8.18 o 
   7   0   1        4.45       -1.96      3.94 o 
   8   0   1      106.59      122.34     16.40 o 
  -8   1   1        0.72       -1.55      2.87 o 
  -7   1   1       49.11       58.03     10.51 o 
  -6   1   1      213.47      222.66     18.09 o 
  -5   1   1        0.26       -0.04      2.66 o 
  -4   1   1       14.45       12.26      1.03 o 
  -3   1   1      113.22      118.14      3.07 o 
  -2   1   1      575.49      615.81      7.63 o 
  -1   1   1       76.28       69.40      1.59 o 
   1   1   1       59.55       56.78      3.22 o 
   2   1   1        1.48        1.99      0.75 o 
   3   1   1     1301.89     1296.14     16.58 o 
   4   1   1       13.20       11.08      1.80 o 
   5   1   1       60.59       57.98      4.38 o 
   6   1   1       13.02       15.55      3.39 o 
   7   1   1       57.24       67.88      7.69 o 
   8   1   1       12.35        5.03      4.67 o 
  -8   2   1       89.98      119.60     16.14 o 
  -7   2   1      301.21      325.11     24.39 o 
  -6   2   1       50.77       44.41      8.39 o 
  -5   2   1       17.33       15.56      4.38 o 
  -4   2   1       57.22       57.06      3.48 o 
  -3   2   1     1812.16     1801.56     57.92 o 
  -2   2   1      106.72       92.73      2.73 o 
  -1   2   1     1345.45     1427.22     30.20 o 
   0   2   1     1904.86     1997.76     20.29 o 
   1   2   1        7.23        9.29      0.92 o 
   2   2   1     1144.12     1177.32     21.06 o 
   3   2   1      534.39      561.38     17.61 o 
   4   2   1      238.82      233.43     17.41 o 
   5   2   1      378.62      364.49     27.36 o 
   6   2   1        2.15        1.65      1.94 o 
   7   2   1       49.35       48.60      6.39 o 
   8   2   1       19.11       29.01      5.94 o 
  -8   3   1       67.41       84.38     13.70 o 
  -7   3   1       16.00       21.01      6.85 o 
  -6   3   1      744.30      809.97     34.74 o 
  -5   3   1      202.81      215.02     16.14 o 
  -4   3   1       34.11       35.46      5.80 o 
  -3   3   1      349.34      405.45     16.70 o 
  -2   3   1      836.61      864.10     20.54 o 
  -1   3   1     1154.47     1177.94     20.25 o 
   0   3   1      384.49      441.75     11.16 o 
   1   3   1      184.98      206.96      5.94 o 
   2   3   1     1468.20     1443.66     24.83 o 
   3   3   1      636.13      661.04     19.95 o 
   4   3   1        0.05       -0.41      0.96 o 
   5   3   1        0.29       -0.53      1.19 o 
   6   3   1       44.85       38.28      7.49 o 
   7   3   1       78.52       81.65      8.60 o 
   8   3   1        6.90       11.62      3.91 o 
  -8   4   1       87.97      120.00     16.68 o 
  -7   4   1       51.08       59.76     10.76 o 
  -6   4   1        5.45       12.79      4.94 o 
  -5   4   1        0.15        1.90      2.56 o 
  -4   4   1     1029.31      974.23     30.34 o 
  -3   4   1      125.33      107.70      8.86 o 
  -2   4   1       68.26       70.86      6.24 o 
  -1   4   1     1419.32     1603.26     26.36 o 
   0   4   1      870.56      875.94     17.56 o 
   1   4   1     1123.75     1145.79     13.77 o 
   2   4   1        0.12        2.53      1.23 o 
   3   4   1      203.44      211.99     11.75 o 
   4   4   1     1344.39     1416.71     34.94 o 
   5   4   1      271.96      247.86     10.04 o 
   6   4   1        9.90       11.34      4.93 o 
   7   4   1        0.05        2.24      3.72 o 
   8   4   1        8.07        7.13      3.23 o 
  -8   5   1        3.98        7.25      4.97 o 
  -7   5   1       32.97       32.81      8.04 o 
  -6   5   1       79.13       72.98     10.50 o 
  -5   5   1       87.11       75.12      9.70 o 
  -4   5   1        0.24       -0.27      1.69 o 
  -3   5   1      112.22      109.67      9.22 o 
  -2   5   1       52.91       48.34      5.57 o 
  -1   5   1       83.27      112.23      7.57 o 
   0   5   1      265.48      294.35      7.80 o 
   1   5   1      518.97      475.65      9.86 o 
   2   5   1     1022.73     1039.76     12.88 o 
   3   5   1        3.56        3.33      1.89 o 
   4   5   1      371.46      341.04     17.52 o 
   5   5   1        8.58        3.57      2.82 o 
   6   5   1      383.65      377.91     22.60 o 
   7   5   1       48.00       49.05      6.69 o 
   8   5   1        2.47        5.56      3.11 o 
  -8   6   1       16.12       21.38      6.87 o 
  -7   6   1        2.92        6.06      3.94 o 
  -6   6   1        2.58        5.49      3.71 o 
  -5   6   1        0.22        3.71      2.84 o 
  -4   6   1       90.42       98.87     10.12 o 
  -3   6   1       19.76       15.33      3.98 o 
  -2   6   1       17.29        9.65      2.85 o 
  -1   6   1     1921.70     2016.34     34.32 o 
   0   6   1        2.69        4.99      1.97 o 
   1   6   1     1023.84     1051.53     14.13 o 
   2   6   1        1.49        3.73      0.88 o 
   3   6   1      100.64       94.09      4.50 o 
   4   6   1      231.78      219.87     14.46 o 
   5   6   1      151.60      138.67     12.90 o 
   6   6   1       98.46      112.50     12.68 o 
   7   6   1       66.14       71.35     11.22 o 
   8   6   1       34.78       40.74     10.49 o 
  -8   7   1        0.13        3.93      4.28 o 
  -7   7   1        1.73        3.42      3.81 o 
  -6   7   1       63.83       72.81     11.00 o 
  -5   7   1      103.20       98.51     11.74 o 
  -4   7   1       64.71       45.97      7.36 o 
  -3   7   1      141.40      158.20     12.41 o 
  -2   7   1       15.08       15.94      3.92 o 
  -1   7   1        0.77        2.37      1.73 o 
   0   7   1       87.35       82.49      4.92 o 
   1   7   1     2304.55     2246.89     22.85 o 
   2   7   1       81.46       86.17      8.18 o 
   3   7   1      265.08      244.52     17.14 o 
   4   7   1       42.82       40.44      3.47 o 
   5   7   1        0.51       -0.90      2.53 o 
   6   7   1       41.68       46.53      8.75 o 
   7   7   1      153.44      194.88     18.73 o 
   8   7   1       49.64       60.19      8.03 o 
  -7   8   1       68.51       72.77     12.63 o 
  -6   8   1       95.66       91.21     12.87 o 
  -5   8   1       14.17       19.73      5.68 o 
  -4   8   1       56.86       53.27      8.12 o 
  -3   8   1      118.82      112.89     10.74 o 
  -2   8   1       21.19       22.78      4.87 o 
  -1   8   1      304.91      313.34     11.14 o 
   0   8   1      160.53      156.16      7.27 o 
   1   8   1        4.25        2.39      1.34 o 
   2   8   1       10.46        9.69      2.10 o 
   3   8   1       44.26       37.07      3.41 o 
   4   8   1      112.61      105.16     10.86 o 
   5   8   1      154.61      184.06     15.80 o 
   6   8   1       48.13       63.33     10.39 o 
   7   8   1       22.29       24.38      7.45 o 
   8   8   1        0.40        0.39      3.52 o 
  -7   9   1       35.82       35.59      8.80 o 
  -6   9   1       94.12       96.01     13.64 o 
  -5   9   1       22.47       24.09      6.31 o 
  -4   9   1      365.82      335.44     20.96 o 
  -3   9   1       10.05       16.76      4.52 o 
  -2   9   1       31.72       26.92      5.41 o 
  -1   9   1      287.63      294.63     11.46 o 
   0   9   1      764.56      739.97     16.75 o 
   1   9   1       55.75       49.07      3.58 o 
   2   9   1      433.31      427.18     15.01 o 
   3   9   1        0.01        2.23      2.33 o 
   4   9   1       48.92       52.65      8.04 o 
   5   9   1      130.68      139.24     14.05 o 
   6   9   1        0.96        2.33      2.75 o 
   7   9   1        7.07        7.20      4.27 o 
  -7  10   1       23.06       12.89      6.65 o 
  -6  10   1       51.90       48.31      9.80 o 
  -5  10   1      208.73      187.34     17.81 o 
  -4  10   1      215.82      186.80     16.19 o 
  -3  10   1       45.37       54.63      8.59 o 
  -2  10   1       93.44       97.05      7.52 o 
  -1  10   1       38.90       33.77      4.36 o 
   0  10   1      759.79      732.89     17.65 o 
   1  10   1        1.04       -0.28      1.34 o 
   2  10   1       47.08       46.98      4.91 o 
   3  10   1       20.96       19.19      5.06 o 
   4  10   1      140.07      139.58     13.52 o 
   5  10   1       97.74       94.34     12.06 o 
   6  10   1        7.49       12.32      5.07 o 
   7  10   1       16.49       15.93      6.07 o 
  -6  11   1       57.46       55.87     10.11 o 
  -5  11   1        1.92       -3.03      3.03 o 
  -4  11   1      195.17      198.44     17.65 o 
  -3  11   1      127.03      110.70      9.04 o 
  -2  11   1       12.01        9.15      3.10 o 
  -1  11   1       30.23       31.05      4.24 o 
   0  11   1       97.62      102.13      7.00 o 
   1  11   1      150.91      152.15      8.94 o 
   2  11   1      316.50      319.39     12.69 o 
   3  11   1        0.05        1.17      2.33 o 
   4  11   1       29.80       30.65      6.97 o 
   5  11   1        1.50        2.35      3.28 o 
   6  11   1       60.64       69.08     11.86 o 
   7  11   1        0.99        7.55      4.28 o 
  -6  12   1        1.67        4.10      3.33 o 
  -5  12   1       10.00        2.59      2.90 o 
  -4  12   1        0.81        2.46      5.97 o 
  -3  12   1        1.43        4.16      3.98 o 
  -2  12   1      134.15      136.70      9.73 o 
  -1  12   1      495.75      515.36     17.51 o 
   0  12   1       32.10       31.92      4.41 o 
   1  12   1       47.13       48.32      5.55 o 
   2  12   1       17.93       17.18      3.35 o 
   3  12   1       28.63       31.29      6.91 o 
   4  12   1      328.74      328.45     22.59 o 
   5  12   1        0.13        3.75      3.65 o 
   6  12   1        1.46        7.28      4.57 o 
  -5  13   1       10.77       14.20      6.57 o 
  -4  13   1       53.93       61.74      7.81 o 
  -3  13   1       23.12       33.66      5.53 o 
  -2  13   1       20.01       25.53      4.52 o 
  -1  13   1      110.11      107.63      8.36 o 
   0  13   1       26.05       26.77      4.21 o 
   1  13   1      438.28      448.36     17.17 o 
   2  13   1       42.22       49.42      5.70 o 
   3  13   1        9.34        1.20      2.95 o 
   4  13   1        9.33       15.36      5.45 o 
   5  13   1       24.31       27.73      7.70 o 
   6  13   1        1.45        9.53      4.52 o 
  -5  14   1        0.45        9.17      6.31 o 
  -4  14   1        0.06        4.56      4.39 o 
  -3  14   1        4.19        5.47      4.62 o 
  -2  14   1       38.78       35.46      5.66 o 
  -1  14   1       79.22       86.94      7.90 o 
   0  14   1       27.87       23.72      3.48 o 
   1  14   1        1.92        3.90      4.54 o 
   2  14   1        5.83        0.19      2.76 o 
   3  14   1       38.93       46.46      8.87 o 
   4  14   1        8.18       12.15      5.32 o 
   5  14   1        7.81        2.50      4.36 o 
  -4  15   1       57.03       69.45     13.58 o 
  -3  15   1        4.99        8.57      6.21 o 
  -2  15   1       11.46        8.03      5.01 o 
  -1  15   1        7.15        2.15      3.17 o 
   0  15   1       38.67       39.30      6.01 o 
   1  15   1       48.65       58.78      7.06 o 
   2  15   1        8.72        9.62      4.64 o 
   3  15   1        0.94        4.93      3.94 o 
   4  15   1        3.63       -2.04      2.96 o 
  -3  16   1        0.76        1.95      4.16 o 
  -2  16   1       87.74       97.91     14.51 o 
  -1  16   1        7.00        2.87      3.46 o 
   0  16   1       24.65       22.64      5.01 o 
   1  16   1        9.41        3.33      3.05 o 
   2  16   1       32.43       45.76      9.58 o 
   3  16   1        0.47        3.39      4.92 o 
   4  16   1       14.19       25.47      7.11 o 
  -2  17   1       77.49      102.70     14.73 o 
  -1  17   1       32.26       37.23      7.40 o 
   0  17   1       37.24       39.91      9.60 o 
   1  17   1        1.97       -0.13      3.21 o 
   2  17   1       96.11      116.27     15.47 o 
  -2 -17   2        0.13       -3.41      3.41 o 
  -1 -17   2        0.00       -2.85      2.85 o 
   0 -17   2       16.01       10.33      3.86 o 
   1 -17   2       12.47       13.23      7.96 o 
   2 -17   2       26.50       43.68      9.78 o 
  -3 -16   2       95.05       86.21     12.66 o 
  -2 -16   2       85.16       81.34     12.74 o 
  -1 -16   2       13.59        6.99      2.92 o 
   0 -16   2        3.04       -2.42      2.42 o 
   1 -16   2        3.81        2.17      3.88 o 
   2 -16   2       14.66       20.67      7.31 o 
   3 -16   2       32.28       30.45      9.13 o 
  -4 -15   2       18.84       17.65      6.31 o 
  -3 -15   2       52.79       38.45      8.75 o 
  -2 -15   2       38.80       48.01      9.23 o 
  -1 -15   2        2.79        6.20      3.10 o 
   0 -15   2       78.70       84.60      8.85 o 
   1 -15   2       21.38       29.15      5.42 o 
   2 -15   2        6.68        8.24      5.09 o 
   3 -15   2       30.90       32.07      8.81 o 
   4 -15   2       20.71       20.87      8.27 o 
  -5 -14   2      109.70      132.60     15.86 o 
  -4 -14   2       19.02       16.88      5.48 o 
  -3 -14   2       12.83       13.34      5.51 o 
  -2 -14   2       45.79       42.72      8.21 o 
  -1 -14   2        8.66        6.02      5.21 o 
   0 -14   2       35.76       38.64      5.80 o 
   1 -14   2        7.54        8.19      5.24 o 
   2 -14   2      125.29      121.17     15.19 o 
   3 -14   2        0.74       -3.68      4.26 o 
   4 -14   2        7.62        6.50      5.08 o 
  -6 -13   2       35.49       36.75      8.90 o 
  -5 -13   2       46.27       46.94      9.56 o 
  -4 -13   2      202.29      215.14     18.59 o 
  -3 -13   2       31.32       33.80      7.51 o 
  -2 -13   2      112.64      106.10     12.26 o 
  -1 -13   2        9.05        8.66      2.79 o 
   0 -13   2        0.02        1.88      2.23 o 
   1 -13   2        0.45        4.26      3.70 o 
   2 -13   2        0.07       -0.81      3.03 o 
   3 -13   2        1.28        1.80      3.86 o 
   4 -13   2       20.28       19.22      6.92 o 
   5 -13   2       20.65       21.86      7.83 o 
  -6 -12   2        0.25        6.46      4.54 o 
  -5 -12   2       98.42       99.81     13.23 o 
  -4 -12   2       39.27       29.07      6.69 o 
  -3 -12   2       48.92       44.41      8.09 o 
  -2 -12   2      202.74      186.51     15.36 o 
  -1 -12   2       16.11       18.26      3.67 o 
   0 -12   2      268.92      244.45     14.60 o 
   1 -12   2      158.39      160.31     15.11 o 
   2 -12   2       10.85        9.92      4.74 o 
   3 -12   2       94.85       81.13     12.10 o 
   4 -12   2        2.31        2.64      3.97 o 
   5 -12   2        1.09        9.79      5.95 o 
   6 -12   2        6.02        3.99      4.82 o 
  -6 -11   2        4.72        6.03      4.08 o 
  -5 -11   2       18.27       17.40      5.73 o 
  -4 -11   2       75.87       80.61     10.71 o 
  -3 -11   2      278.90      275.33     18.43 o 
  -2 -11   2       16.71       14.38      4.20 o 
  -1 -11   2        2.12        0.69      1.58 o 
   0 -11   2      148.41      134.37      8.80 o 
   1 -11   2      104.67      105.92      6.79 o 
   2 -11   2       18.95       22.24      3.54 o 
   3 -11   2       38.34       31.65      4.65 o 
   4 -11   2       43.54       40.12      8.88 o 
   5 -11   2      195.49      210.68     20.85 o 
   6 -11   2       30.45       29.54      8.82 o 
  -7 -10   2       13.23       18.10      4.13 o 
  -6 -10   2       81.11       91.15      8.72 o 
  -5 -10   2       90.52      102.98     12.52 o 
  -4 -10   2       21.21       18.61      5.32 o 
  -3 -10   2       13.16        7.95      3.51 o 
  -2 -10   2      162.14      154.49      8.81 o 
  -1 -10   2      367.64      369.92     13.89 o 
   0 -10   2        5.24        9.84      3.67 o 
   1 -10   2      114.06       94.64      6.20 o 
   2 -10   2      401.57      412.40     20.65 o 
   3 -10   2       59.34       59.17      6.03 o 
   4 -10   2        1.25        0.26      1.44 o 
   5 -10   2      100.87      108.71     15.97 o 
   6 -10   2        4.65       -2.13     10.50 o 
   7 -10   2       31.37       36.92      9.78 o 
  -7  -9   2        4.62        4.03      2.24 o 
  -6  -9   2       64.81       65.01      7.33 o 
  -5  -9   2       46.32       44.73      8.41 o 
  -4  -9   2       63.94       65.25      5.52 o 
  -3  -9   2      105.12      100.51      6.45 o 
  -2  -9   2       28.34       28.34      5.20 o 
  -1  -9   2        8.54        8.04      2.15 o 
   0  -9   2     1359.90     1203.35     19.12 o 
   1  -9   2      154.56      154.19      7.39 o 
   2  -9   2       10.14        8.04      2.14 o 
   3  -9   2      162.63      164.64      9.45 o 
   4  -9   2       42.57       45.88      7.25 o 
   5  -9   2      314.70      309.89     20.53 o 
   6  -9   2       13.15       17.69      5.88 o 
   7  -9   2       15.95       17.64      5.89 o 
  -8  -8   2        6.08        3.27      3.26 o 
  -7  -8   2        7.73        9.06      4.18 o 
  -6  -8   2      109.66      109.04      9.18 o 
  -5  -8   2       25.65       24.09      3.66 o 
  -4  -8   2       25.66       26.46      3.63 o 
  -3  -8   2       26.50       23.12      3.05 o 
  -2  -8   2       16.14       20.18      2.73 o 
  -1  -8   2       19.97       18.79      2.22 o 
   0  -8   2       61.79       56.96      3.89 o 
   1  -8   2      151.18      134.81     12.39 o 
   2  -8   2      183.46      183.42      8.69 o 
   3  -8   2       79.61       74.07      4.64 o 
   4  -8   2      184.54      177.84     13.51 o 
   5  -8   2        0.04       -1.93      2.63 o 
   6  -8   2       63.04       63.11     10.13 o 
   7  -8   2        0.03        3.25      3.20 o 
  -8  -7   2       54.00       62.83      8.32 o 
  -7  -7   2       23.19       24.03      4.99 o 
  -6  -7   2      106.11      101.34      8.85 o 
  -5  -7   2       46.47       50.30      5.16 o 
  -4  -7   2        0.86        1.12      1.30 o 
  -3  -7   2      794.46      733.89     16.13 o 
  -2  -7   2      185.61      190.36      7.76 o 
  -1  -7   2      595.81      604.20     11.19 o 
   0  -7   2      273.23      251.84      8.30 o 
   1  -7   2      362.06      348.11      9.87 o 
   2  -7   2      176.19      166.69      5.29 o 
   3  -7   2       18.27       19.86      2.04 o 
   4  -7   2      322.66      302.34     12.06 o 
   5  -7   2       62.05       60.26      5.79 o 
   6  -7   2       92.98       80.88     11.11 o 
   7  -7   2       59.51       67.07     11.22 o 
   8  -7   2        2.91       -3.69      3.69 o 
  -8  -6   2        0.76       -0.25      3.04 o 
  -7  -6   2      105.00      117.42     10.38 o 
  -6  -6   2        9.85        3.44      2.48 o 
  -5  -6   2      171.40      190.02     15.11 o 
  -4  -6   2       64.49       62.97      5.16 o 
  -3  -6   2     1077.96     1003.98     21.20 o 
  -2  -6   2     1101.54     1057.34     17.54 o 
  -1  -6   2      199.80      230.53      6.49 o 
   0  -6   2      128.95      115.79      5.99 o 
   1  -6   2     1349.30     1356.12     15.53 o 
   2  -6   2      462.08      437.11      9.69 o 
   3  -6   2       66.85       64.54      4.89 o 
   4  -6   2        4.33       -0.54      1.65 o 
   5  -6   2        5.81        3.12      1.67 o 
   6  -6   2       32.67       35.23      4.64 o 
   7  -6   2      114.92      114.35     14.52 o 
   8  -6   2        0.09       -5.31      5.31 o 
  -8  -5   2       41.66       37.02      6.68 o 
  -7  -5   2       92.81       90.92      9.05 o 
  -6  -5   2       89.99       91.02      8.16 o 
  -5  -5   2       29.93       25.36      5.84 o 
  -4  -5   2       59.58       56.89      7.32 o 
  -3  -5   2      928.17      904.42     16.93 o 
  -2  -5   2       47.66       46.42      3.54 o 
  -1  -5   2     2908.07     3090.92     22.01 o 
   0  -5   2        4.27        8.91      0.90 o 
   1  -5   2      530.74      592.56     10.92 o 
   2  -5   2       60.68       60.19      3.02 o 
   3  -5   2      718.09      711.10     15.33 o 
   4  -5   2      324.11      313.87     11.34 o 
   5  -5   2      206.71      203.41      9.98 o 
   6  -5   2       16.52       14.22      3.16 o 
   7  -5   2        7.07        9.81      4.26 o 
   8  -5   2        8.83       13.30      5.61 o 
  -8  -4   2        1.14        0.08      2.81 o 
  -7  -4   2       36.07       31.89      5.48 o 
  -6  -4   2       39.54       48.77      6.13 o 
  -5  -4   2        0.17        0.08      3.12 o 
  -4  -4   2      146.27      142.65      7.11 o 
  -3  -4   2       20.19       17.78      2.04 o 
  -2  -4   2      555.82      587.52     11.64 o 
  -1  -4   2     1012.86     1079.06     14.09 o 
   0  -4   2     2967.63     3170.87     49.50 o 
   1  -4   2      372.74      365.53      7.66 o 
   2  -4   2      999.61     1019.06     11.14 o 
   3  -4   2      355.01      330.71      9.95 o 
   4  -4   2        0.05        0.80      1.07 o 
   5  -4   2       67.54       59.36      5.26 o 
   6  -4   2       10.05        7.78      3.38 o 
   7  -4   2       25.62       33.00      7.89 o 
   8  -4   2        1.10       -1.11      3.70 o 
  -8  -3   2       36.64       44.66     11.70 o 
  -7  -3   2       43.29       32.56      5.50 o 
  -6  -3   2        4.94        1.95      1.43 o 
  -5  -3   2       69.76       63.42      3.80 o 
  -4  -3   2        3.43        1.48      2.28 o 
  -3  -3   2       17.36       13.27      3.19 o 
  -2  -3   2      387.27      366.71      8.23 o 
  -1  -3   2      335.32      357.43      6.36 o 
   0  -3   2     2707.88     2855.09     30.26 o 
   1  -3   2       27.37       27.63      1.61 o 
   2  -3   2      152.23      145.72      5.48 o 
   3  -3   2      312.70      326.61      9.46 o 
   4  -3   2      315.04      303.10     10.28 o 
   5  -3   2      123.14      122.93      7.24 o 
   6  -3   2        8.17        7.75      2.19 o 
   7  -3   2        5.87        6.82      4.54 o 
   8  -3   2       35.28       48.92     10.24 o 
  -8  -2   2        0.01       -3.48      4.26 o 
  -7  -2   2        0.58       -2.63      2.63 o 
  -6  -2   2      331.84      358.66     15.83 o 
  -5  -2   2       11.95       13.52      3.15 o 
  -4  -2   2       12.97        8.69      1.06 o 
  -3  -2   2     1690.58     1819.99     43.21 o 
  -2  -2   2      261.89      246.27      8.35 o 
  -1  -2   2      446.11      480.41      5.13 o 
   0  -2   2       14.29       24.05      2.48 o 
   1  -2   2       61.23       55.82      2.05 o 
   2  -2   2     6889.44     7013.61     29.31 o 
   3  -2   2      174.82      174.93      7.83 o 
   4  -2   2       20.47       20.08      2.83 o 
   5  -2   2        4.30        6.58      1.86 o 
   6  -2   2        0.70        2.65      1.52 o 
   7  -2   2       62.50       78.09     11.72 o 
   8  -2   2       18.69       37.29      9.15 o 
  -8  -1   2        5.83        1.27      3.10 o 
  -7  -1   2        3.89       -1.78      3.61 o 
  -6  -1   2        0.52       -1.92      2.63 o 
  -5  -1   2        0.05        2.20      1.10 o 
  -4  -1   2      307.57      281.58     10.87 o 
  -3  -1   2       31.17       27.03      2.96 o 
  -2  -1   2      504.46      498.59     20.53 o 
  -1  -1   2     2108.61     2214.55     22.66 o 
   0  -1   2      418.67      443.22      4.21 o 
   1  -1   2      678.17      772.12     13.71 o 
   2  -1   2        9.54       14.11      1.65 o 
   3  -1   2      267.92      268.99     10.00 o 
   4  -1   2      451.06      419.98     27.10 o 
   5  -1   2       28.48       27.89      2.95 o 
   6  -1   2       20.76       20.35      3.24 o 
   7  -1   2      111.00      122.08     14.78 o 
   8  -1   2        2.12       -1.26      2.83 o 
  -8   0   2        0.73        1.86      3.41 o 
  -7   0   2        9.83       15.92      5.83 o 
  -6   0   2      173.96      185.34     16.48 o 
  -5   0   2       12.09        9.82      1.70 o 
  -4   0   2       12.99       18.10      2.03 o 
  -3   0   2     1375.34     1372.38     16.99 o 
  -2   0   2        7.58        4.39      0.78 o 
  -1   0   2      603.65      645.86      8.44 o 
   0   0   2     1620.00     1874.57     14.69 o 
   1   0   2     4347.77     4763.83     43.66 o 
   2   0   2       70.39       72.85      7.52 o 
   3   0   2        3.37        2.65      0.98 o 
   4   0   2      310.02      310.09     14.40 o 
   5   0   2       93.01       94.92      8.66 o 
   6   0   2      100.87       97.90      5.73 o 
   7   0   2        0.40       -4.12      4.12 o 
   8   0   2        2.60        4.81      4.86 o 
  -8   1   2        4.46        0.16      2.16 o 
  -7   1   2        4.58        8.80      4.64 o 
  -6   1   2        7.37       10.84      4.53 o 
  -5   1   2       17.98       12.82      4.37 o 
  -4   1   2      444.65      445.38     21.39 o 
  -3   1   2      107.69      109.43      4.06 o 
  -2   1   2       13.21        7.91      1.12 o 
  -1   1   2    10178.58    10443.20    341.16 o 
   0   1   2      819.85      973.78     13.94 o 
   1   1   2     8219.76     8793.80     25.45 o 
   2   1   2      328.19      328.22      5.99 o 
   3   1   2      313.15      296.57      6.44 o 
   4   1   2       21.66       17.13      3.46 o 
   5   1   2       15.07       10.65      5.17 o 
   6   1   2       55.35       52.03      4.28 o 
   7   1   2       40.97       44.47      6.24 o 
   8   1   2       18.66       18.20      6.78 o 
  -8   2   2        0.88       -5.88      5.88 o 
  -7   2   2        1.97       -3.40      3.40 o 
  -6   2   2       12.42       12.66      5.17 o 
  -5   2   2       62.00       64.31      9.00 o 
  -4   2   2     1514.77     1514.28     37.20 o 
  -3   2   2      338.12      309.57     17.80 o 
  -2   2   2     2136.93     2302.85     30.21 o 
  -1   2   2     5243.57     5790.44     44.39 o 
   0   2   2     2159.68     2337.20     25.00 o 
   1   2   2    13335.37    13349.16     57.99 o 
   2   2   2      367.89      340.00     11.15 o 
   3   2   2      114.07      120.65      5.56 o 
   4   2   2      408.72      395.28     21.20 o 
   5   2   2        0.02        1.90      1.34 o 
   6   2   2       88.68       81.31      6.46 o 
   7   2   2       32.32       33.32      6.32 o 
   8   2   2       35.89       39.59      6.64 o 
  -8   3   2        0.31       -1.01      2.32 o 
  -7   3   2        0.05       -4.48      4.48 o 
  -6   3   2      152.49      155.35     15.47 o 
  -5   3   2       32.62       23.26      5.86 o 
  -4   3   2       47.56       44.16      6.55 o 
  -3   3   2       32.03       24.34      4.32 o 
  -2   3   2      301.15      238.75      5.70 o 
  -1   3   2     2604.95     2757.87     33.49 o 
   0   3   2     1426.36     1494.16     22.81 o 
   1   3   2      762.76      820.17     16.60 o 
   2   3   2     1556.65     1781.44     29.66 o 
   3   3   2        2.52        7.22      2.37 o 
   4   3   2      180.00      174.10      7.78 o 
   5   3   2        6.79        9.60      3.33 o 
   6   3   2      206.88      205.21      9.79 o 
   7   3   2       18.71       14.94      3.91 o 
   8   3   2       12.53       13.60      4.07 o 
  -8   4   2        0.58        0.48      3.47 o 
  -7   4   2        6.50        8.75      4.82 o 
  -6   4   2       37.92       46.99      8.85 o 
  -5   4   2      134.85      132.57     13.09 o 
  -4   4   2      561.92      537.32     22.99 o 
  -3   4   2      525.67      493.95     19.30 o 
  -2   4   2      166.25      197.07     10.85 o 
  -1   4   2      163.78      178.31      9.46 o 
   0   4   2     1473.61     1622.33     26.34 o 
   1   4   2      615.19      635.12     12.26 o 
   2   4   2      411.58      366.68     13.86 o 
   3   4   2      457.96      438.94     16.61 o 
   4   4   2       57.16       45.69      6.33 o 
   5   4   2       10.62        6.61      2.17 o 
   6   4   2        9.27        6.73      2.16 o 
   7   4   2        7.70        8.98      4.66 o 
   8   4   2       74.11       77.13      8.93 o 
  -8   5   2        2.41        3.59      3.48 o 
  -7   5   2       15.20       19.49      6.45 o 
  -6   5   2        1.58       -1.97      2.63 o 
  -5   5   2      202.48      200.69     15.98 o 
  -4   5   2       23.27       30.06      5.78 o 
  -3   5   2      318.48      214.67     58.79 o 
  -2   5   2       41.74       32.15      4.84 o 
  -1   5   2      288.81      248.77     11.99 o 
   0   5   2      218.13      223.65     10.57 o 
   1   5   2      144.22      140.15      3.20 o 
   2   5   2       49.99       48.18      5.40 o 
   3   5   2       53.79       47.01      5.90 o 
   4   5   2      286.62      266.17     15.65 o 
   5   5   2      217.53      184.21      9.33 o 
   6   5   2       19.33       21.14      3.46 o 
   7   5   2       74.93       75.42     11.64 o 
   8   5   2       27.59       35.00      6.11 o 
  -8   6   2        4.89       10.50      5.44 o 
  -7   6   2        4.34       -0.56      2.40 o 
  -6   6   2       35.44       41.39      8.38 o 
  -5   6   2        2.31        7.57      3.63 o 
  -4   6   2      354.78      338.48     19.47 o 
  -3   6   2      706.80      694.89     24.90 o 
  -2   6   2        3.79        5.75      2.40 o 
  -1   6   2        4.37        5.56      2.33 o 
   0   6   2        2.04        2.88      1.12 o 
   1   6   2      548.39      511.32      6.29 o 
   2   6   2      131.62      128.10      9.17 o 
   3   6   2       52.53       54.11      5.22 o 
   4   6   2      138.70      125.49     11.02 o 
   5   6   2        1.42        1.66      2.64 o 
   6   6   2       10.55       14.59      3.09 o 
   7   6   2       30.52       31.99      7.57 o 
   8   6   2        2.46        6.26      3.00 o 
  -7   7   2       17.39       12.10      5.65 o 
  -6   7   2       82.25       80.75     12.05 o 
  -5   7   2       10.31       15.78      5.11 o 
  -4   7   2       35.96       31.81      6.18 o 
  -3   7   2      186.01      172.88     13.41 o 
  -2   7   2      204.34      194.62     12.92 o 
  -1   7   2     2621.90     2734.48     44.82 o 
   0   7   2       52.89       56.44      4.23 o 
   1   7   2      106.04      102.65      4.45 o 
   2   7   2       63.09       68.04      7.44 o 
   3   7   2      298.19      311.82     16.97 o 
   4   7   2       47.72       44.96      6.92 o 
   5   7   2       16.26       18.22      5.30 o 
   6   7   2      172.34      174.87     17.58 o 
   7   7   2        1.22       -3.40      3.85 o 
   8   7   2        5.17        9.43      3.66 o 
  -7   8   2        0.01       -1.51      3.26 o 
  -6   8   2       20.20       21.84      6.46 o 
  -5   8   2       58.65       54.38      9.35 o 
  -4   8   2      302.45      320.13     20.21 o 
  -3   8   2        6.19        3.87      2.32 o 
  -2   8   2      524.09      501.93     21.88 o 
  -1   8   2       45.07       40.71      5.97 o 
   0   8   2      327.34      342.95     10.90 o 
   1   8   2     1079.32     1013.60     14.95 o 
   2   8   2      339.94      309.42      9.88 o 
   3   8   2       36.28       41.09      6.64 o 
   4   8   2      322.71      324.93     19.08 o 
   5   8   2       28.14       24.85      6.32 o 
   6   8   2        5.21        7.18      4.38 o 
   7   8   2       16.58       12.36      5.46 o 
   8   8   2        0.43        3.30      3.17 o 
  -7   9   2      104.37      116.50     16.35 o 
  -6   9   2       22.92       19.33      6.64 o 
  -5   9   2       27.79       16.16      5.50 o 
  -4   9   2       22.76       14.58      4.82 o 
  -3   9   2        2.21        1.29      2.17 o 
  -2   9   2      806.43      778.74     28.38 o 
  -1   9   2        2.96        1.60      1.42 o 
   0   9   2      464.39      455.88     13.43 o 
   1   9   2      582.80      547.67     11.79 o 
   2   9   2      179.51      173.50      8.06 o 
   3   9   2       72.69       71.71      8.98 o 
   4   9   2      202.75      193.59     15.22 o 
   5   9   2       12.34       14.16      5.23 o 
   6   9   2       46.02       56.92      9.79 o 
   7   9   2        3.21        6.09      4.32 o 
  -7  10   2       29.61       14.65      6.64 o 
  -6  10   2        5.06        7.28      3.82 o 
  -5  10   2       13.35       15.01      5.66 o 
  -4  10   2      137.36      124.86     13.80 o 
  -3  10   2       76.85       56.48      9.06 o 
  -2  10   2       47.46       59.07      8.28 o 
  -1  10   2       64.52       75.31      6.34 o 
   0  10   2        6.26        7.44      2.29 o 
   1  10   2      359.03      351.41     10.12 o 
   2  10   2       12.51       14.15      2.68 o 
   3  10   2      282.13      284.23     18.49 o 
   4  10   2       20.74       16.11      4.95 o 
   5  10   2      205.11      204.28     17.68 o 
   6  10   2        2.24        1.23      2.58 o 
   7  10   2        1.07       -4.41      4.41 o 
  -6  11   2       26.61       35.66      8.72 o 
  -5  11   2        3.13        8.35      4.28 o 
  -4  11   2       11.38       13.84      5.37 o 
  -3  11   2       37.53       38.11      7.64 o 
  -2  11   2      103.83      111.11      8.57 o 
  -1  11   2       95.16       92.54      7.40 o 
   0  11   2      121.98      119.25      7.69 o 
   1  11   2      250.18      255.99      9.19 o 
   2  11   2       65.86       58.78      5.42 o 
   3  11   2        0.36        0.18      2.56 o 
   4  11   2        1.99        4.39      3.43 o 
   5  11   2      229.28      220.76     19.11 o 
   6  11   2       38.38       49.18      9.73 o 
   7  11   2        0.94        1.42      3.70 o 
  -6  12   2       18.49        7.15      4.74 o 
  -5  12   2        0.25        0.75      2.63 o 
  -4  12   2       90.08       79.68     11.83 o 
  -3  12   2      162.52      167.90     11.66 o 
  -2  12   2      182.46      203.42     12.18 o 
  -1  12   2        2.89        3.07      2.05 o 
   0  12   2        5.46        4.44      2.11 o 
   1  12   2       41.93       45.43      5.25 o 
   2  12   2        7.31        6.95      2.32 o 
   3  12   2      240.09      239.32     18.49 o 
   4  12   2       15.57       13.94      5.11 o 
   5  12   2       25.72       26.32      7.54 o 
   6  12   2        5.81       12.07      5.53 o 
  -5  13   2        5.94        6.25      8.90 o 
  -4  13   2        0.13       -1.37      2.70 o 
  -3  13   2      119.81      146.09     11.35 o 
  -2  13   2       55.13       52.15      6.56 o 
  -1  13   2        9.46       13.26      3.31 o 
   0  13   2      138.75      140.11      9.29 o 
   1  13   2        0.97        1.93      1.84 o 
   2  13   2        0.96        1.58      1.72 o 
   3  13   2       18.63       25.17      6.86 o 
   4  13   2       33.25       27.57      7.42 o 
   5  13   2       13.40       10.81      5.25 o 
   6  13   2       18.42       25.28      7.58 o 
  -5  14   2        1.10        4.18      5.31 o 
  -4  14   2       80.77       73.00      9.08 o 
  -3  14   2       65.23       63.47      7.86 o 
  -2  14   2        0.39       -0.77      2.66 o 
  -1  14   2        0.36        1.42      1.58 o 
   0  14   2       11.56       16.43      2.91 o 
   1  14   2      124.51      115.69      9.30 o 
   2  14   2       56.02       51.46      9.94 o 
   3  14   2        1.03       -0.48      2.44 o 
   4  14   2       53.87       49.50      9.68 o 
   5  14   2        0.01       -1.11      2.90 o 
  -4  15   2        5.65       -0.12      3.62 o 
  -3  15   2        0.84       -3.76      3.76 o 
  -2  15   2      164.70      163.71     17.92 o 
  -1  15   2        6.98        8.50      4.93 o 
   0  15   2       11.33       10.36      3.94 o 
   1  15   2      160.95      190.69     19.42 o 
   2  15   2        0.09       -4.53      4.53 o 
   3  15   2       15.20       16.63      6.21 o 
   4  15   2       43.32       37.22      9.29 o 
  -3  16   2        0.60        0.12      3.72 o 
  -2  16   2        7.30       10.00      5.74 o 
  -1  16   2        7.24        9.43      5.18 o 
   0  16   2       30.83       29.43      5.35 o 
   1  16   2        9.86        5.47      3.86 o 
   2  16   2        0.04        3.16      3.50 o 
   3  16   2      228.88      247.10     22.75 o 
   4  16   2        0.41       -0.93      2.41 o 
  -2  17   2        0.20       -5.59      5.59 o 
  -1  17   2        4.18       15.09      5.19 o 
   0  17   2        1.50       -4.19      4.19 o 
   1  17   2       41.99       50.21     10.42 o 
   2  17   2       12.18       29.26      8.03 o 
  -2 -17   3        9.46        9.95      5.11 o 
  -1 -17   3        7.28        1.52      2.58 o 
   0 -17   3        6.03        5.20      4.76 o 
   1 -17   3       37.21       41.38      9.04 o 
  -3 -16   3        0.58        2.06      1.92 o 
  -2 -16   3        7.74        6.03      3.97 o 
  -1 -16   3        0.25        3.84      2.46 o 
   0 -16   3      107.97      115.53     10.67 o 
   1 -16   3        1.02       -1.92      6.79 o 
   2 -16   3       12.97       26.83      6.27 o 
  -4 -15   3        2.44       -3.24      3.24 o 
  -3 -15   3       36.47       25.95      6.90 o 
  -2 -15   3       27.73       23.37      6.67 o 
  -1 -15   3       18.46       19.30      4.38 o 
   0 -15   3        1.79       -0.19      3.57 o 
   1 -15   3       44.64       46.37      5.36 o 
   2 -15   3      127.27      140.44     17.32 o 
   3 -15   3        0.35       -0.02      3.74 o 
  -5 -14   3       18.41       16.68      6.17 o 
  -4 -14   3       23.54       16.32      5.70 o 
  -3 -14   3       50.46       47.50      8.95 o 
  -2 -14   3       18.36       21.00      5.88 o 
  -1 -14   3        4.89        2.28      3.99 o 
   0 -14   3      542.68      575.62     21.57 o 
   1 -14   3       62.28       66.00      6.00 o 
   2 -14   3       14.18       13.90      6.39 o 
   3 -14   3       28.73       39.26      9.49 o 
   4 -14   3       24.06       26.00      8.24 o 
  -5 -13   3       22.81       23.75      6.74 o 
  -4 -13   3        0.40       -0.97      2.35 o 
  -3 -13   3      104.39      102.97     12.31 o 
  -2 -13   3        2.56        3.88      3.31 o 
  -1 -13   3      155.65      139.55     10.06 o 
   0 -13   3        0.61       -0.92      1.91 o 
   1 -13   3      160.32      153.28     16.00 o 
   2 -13   3      117.27      116.80     14.24 o 
   3 -13   3        7.70        8.48      4.90 o 
   4 -13   3       20.96       19.75      7.11 o 
   5 -13   3        7.83       14.90      6.60 o 
  -6 -12   3        9.37        7.02      4.06 o 
  -5 -12   3        6.84        9.95      4.69 o 
  -4 -12   3       10.52       10.62      4.33 o 
  -3 -12   3        0.53        2.01      2.81 o 
  -2 -12   3        3.68        1.21      2.25 o 
  -1 -12   3      504.35      509.22     18.06 o 
   0 -12   3       10.92       12.23      3.14 o 
   1 -12   3      245.44      232.51     18.85 o 
   2 -12   3      145.09      142.09      9.72 o 
   3 -12   3       46.86       54.65     10.15 o 
   4 -12   3        5.86        9.64      5.51 o 
   5 -12   3       11.02       14.36      6.48 o 
  -7 -11   3        1.61        8.52      5.42 o 
  -6 -11   3        0.02        3.65      3.66 o 
  -5 -11   3       25.30       19.67      6.02 o 
  -4 -11   3       85.23      100.80     11.85 o 
  -3 -11   3       50.04       50.41      5.16 o 
  -2 -11   3       59.42       58.92      8.16 o 
  -1 -11   3       17.38       11.56      2.89 o 
   0 -11   3        4.43        5.89      2.30 o 
   1 -11   3      304.45      291.02     19.51 o 
   2 -11   3       62.05       60.75      6.11 o 
   3 -11   3       85.39       87.60     12.08 o 
   4 -11   3      202.32      210.83     19.62 o 
   5 -11   3       51.31       46.58      9.90 o 
   6 -11   3       16.97       29.23      9.07 o 
  -7 -10   3        0.66       -3.72      3.72 o 
  -6 -10   3       39.92       38.89      8.38 o 
  -5 -10   3        9.72        9.71      4.62 o 
  -4 -10   3       22.83       27.56      3.86 o 
  -3 -10   3       95.55       90.71      6.68 o 
  -2 -10   3      559.32      507.77     15.10 o 
  -1 -10   3       16.45       25.46      3.64 o 
   0 -10   3      119.73      121.91      7.89 o 
   1 -10   3       28.96       24.92      2.93 o 
   2 -10   3        1.07        3.03      1.40 o 
   3 -10   3      121.62      128.95      8.45 o 
   4 -10   3        5.40        3.30      3.46 o 
   5 -10   3        0.05        6.92      4.25 o 
   6 -10   3      118.46      126.65     16.39 o 
  -7  -9   3       10.94       13.91      3.16 o 
  -6  -9   3       15.40       14.96      3.54 o 
  -5  -9   3        5.70        5.60      3.73 o 
  -4  -9   3      133.55      120.90     11.57 o 
  -3  -9   3       48.90       47.72      4.71 o 
  -2  -9   3      333.08      321.93     11.54 o 
  -1  -9   3       13.85       14.33      2.76 o 
   0  -9   3        8.85       17.06      4.47 o 
   1  -9   3      124.99      114.70      5.87 o 
   2  -9   3      425.42      439.50     10.77 o 
   3  -9   3        2.59        0.90      1.12 o 
   4  -9   3        4.89        6.12      2.42 o 
   5  -9   3      106.84      116.34     11.57 o 
   6  -9   3       31.21       32.64      5.60 o 
   7  -9   3        5.22       13.31      5.79 o 
  -8  -8   3        6.53        9.80      5.00 o 
  -7  -8   3       12.87       13.43      2.90 o 
  -6  -8   3       36.94       41.22      5.64 o 
  -5  -8   3       24.60       25.11      3.19 o 
  -4  -8   3        0.02       -0.18      1.48 o 
  -3  -8   3      329.29      320.86     14.06 o 
  -2  -8   3      190.92      168.21      8.06 o 
  -1  -8   3      199.13      209.59      7.39 o 
   0  -8   3      405.67      395.84     18.53 o 
   1  -8   3       18.46       16.92      2.18 o 
   2  -8   3       36.40       38.73      2.84 o 
   3  -8   3       28.51       29.74      2.48 o 
   4  -8   3      146.63      147.04      7.56 o 
   5  -8   3        2.83        6.67      4.25 o 
   6  -8   3       27.24       23.76      6.08 o 
   7  -8   3        9.18       11.13      4.80 o 
  -8  -7   3       57.43       44.95      7.17 o 
  -7  -7   3        0.54       -2.04      5.13 o 
  -6  -7   3       12.57       13.44      2.72 o 
  -5  -7   3       11.40       13.28      2.44 o 
  -4  -7   3      140.37      137.14      7.98 o 
  -3  -7   3     1537.31     1493.77     23.82 o 
  -2  -7   3        2.55        2.55      1.29 o 
  -1  -7   3      145.20      147.36      5.79 o 
   0  -7   3       99.45       99.34      8.69 o 
   1  -7   3       85.23       91.18      4.09 o 
   2  -7   3     2727.82     2726.13     21.54 o 
   3  -7   3      610.42      560.07      9.92 o 
   4  -7   3       36.04       34.30      4.18 o 
   5  -7   3       19.96       21.58      3.74 o 
   6  -7   3        6.90        9.52      3.12 o 
   7  -7   3       31.61       34.77      7.78 o 
   8  -7   3       63.59       70.43     12.01 o 
  -8  -6   3       34.72       40.26      6.66 o 
  -7  -6   3       22.82       30.12      5.46 o 
  -6  -6   3      134.32      136.17     10.13 o 
  -5  -6   3        1.58        1.45      2.58 o 
  -4  -6   3      116.54      100.12      6.73 o 
  -3  -6   3      953.66      943.70     18.62 o 
  -2  -6   3      136.48      126.96      6.32 o 
  -1  -6   3     1249.62     1261.13     15.66 o 
   0  -6   3       28.52       30.12      2.31 o 
   1  -6   3        5.29        4.23      0.89 o 
   2  -6   3      426.91      410.43     11.89 o 
   3  -6   3      303.32      295.47     12.39 o 
   4  -6   3        6.18        7.39      2.19 o 
   5  -6   3      101.83       92.69      7.11 o 
   6  -6   3       32.72       32.36      4.64 o 
   7  -6   3       58.95       65.44     10.87 o 
   8  -6   3        0.01        4.01      3.11 o 
  -8  -5   3       11.15       11.83      3.59 o 
  -7  -5   3        5.21        6.82      3.05 o 
  -6  -5   3        0.57       -1.61      2.15 o 
  -5  -5   3       28.32       26.17      4.05 o 
  -4  -5   3      251.84      273.56     15.89 o 
  -3  -5   3      105.20       95.63      5.92 o 
  -2  -5   3      169.38      158.97      9.43 o 
  -1  -5   3       10.42       16.30      1.74 o 
   0  -5   3        3.54        3.09      0.54 o 
   1  -5   3      873.07      912.44     13.93 o 
   2  -5   3       67.90       69.40      3.00 o 
   3  -5   3        6.93        6.51      1.78 o 
   4  -5   3     1091.79     1060.24     21.03 o 
   5  -5   3       22.59       22.63      3.46 o 
   6  -5   3        0.58       -0.73      1.29 o 
   7  -5   3        7.04       11.90      4.68 o 
   8  -5   3       41.51       44.62     10.01 o 
  -8  -4   3        5.58        2.25      2.68 o 
  -7  -4   3       69.60       71.19      8.20 o 
  -6  -4   3       30.92       38.31      4.21 o 
  -5  -4   3        3.49        3.23      1.91 o 
  -4  -4   3      247.17      228.67      7.72 o 
  -3  -4   3      173.78      175.57      8.28 o 
  -2  -4   3      634.27      649.80     16.14 o 
  -1  -4   3       12.17        7.17      1.04 o 
   0  -4   3      709.96      779.69     13.43 o 
   1  -4   3        5.09        2.74      0.66 o 
   2  -4   3      355.37      331.35      8.51 o 
   3  -4   3        0.19        2.89      1.12 o 
   4  -4   3       38.32       39.03      3.99 o 
   5  -4   3       21.06       17.66      3.08 o 
   6  -4   3      112.09      119.92      8.22 o 
   7  -4   3       62.57       65.40     10.69 o 
   8  -4   3        0.70       -2.62      2.79 o 
  -8  -3   3        4.90       -1.74      3.79 o 
  -7  -3   3        0.04       -0.60      2.26 o 
  -6  -3   3        3.89        4.60      2.99 o 
  -5  -3   3       28.26       33.67      4.02 o 
  -4  -3   3      739.90      710.72     17.33 o 
  -3  -3   3      186.97      177.51      5.67 o 
  -2  -3   3      274.72      300.71      7.49 o 
  -1  -3   3     2030.25     2264.00     24.72 o 
   0  -3   3      528.99      600.70     10.77 o 
   1  -3   3      733.52      868.31     13.00 o 
   2  -3   3      472.62      463.24      9.99 o 
   3  -3   3      302.37      277.07      9.06 o 
   4  -3   3      546.20      529.27     14.15 o 
   5  -3   3       64.65       59.91      5.29 o 
   6  -3   3        1.67        2.04      3.40 o 
   7  -3   3       20.17       24.85      7.37 o 
   8  -3   3       78.72       77.62     12.78 o 
  -8  -2   3        6.36       -2.21      3.74 o 
  -7  -2   3      277.75      296.02     16.18 o 
  -6  -2   3       57.14       59.08      6.61 o 
  -5  -2   3      259.35      288.67      9.62 o 
  -4  -2   3       24.72       29.33      2.90 o 
  -3  -2   3      170.88      143.29     12.29 o 
  -2  -2   3     1006.10      972.53     13.83 o 
  -1  -2   3      840.48      878.99      6.94 o 
   0  -2   3      172.50      197.16      3.69 o 
   1  -2   3     1084.81     1159.90     10.46 o 
   2  -2   3        4.08        8.26      2.25 o 
   3  -2   3      214.81      247.26     11.71 o 
   4  -2   3       93.11       90.54      5.72 o 
   5  -2   3      182.95      180.69     11.69 o 
   6  -2   3      276.64      252.32     17.91 o 
   7  -2   3       93.50       97.63     13.36 o 
   8  -2   3       64.12       69.16     12.53 o 
  -8  -1   3       16.47        9.78      5.25 o 
  -7  -1   3        0.02       -0.02      4.66 o 
  -6  -1   3       30.71       31.42      4.89 o 
  -5  -1   3      515.04      530.42     14.67 o 
  -4  -1   3      493.85      499.21     11.05 o 
  -3  -1   3      317.71      283.77      7.36 o 
  -2  -1   3       30.07       21.90      1.15 o 
  -1  -1   3      404.32      421.89      4.28 o 
   0  -1   3      253.60      293.59      4.58 o 
   1  -1   3        0.05        1.57      0.41 o 
   2  -1   3      232.94      272.24      9.75 o 
   3  -1   3      552.71      556.17     24.48 o 
   4  -1   3       30.82       22.43      2.85 o 
   5  -1   3       49.61       47.89      3.86 o 
   6  -1   3        0.70       -0.10      1.16 o 
   7  -1   3       35.35       35.40      8.02 o 
   8  -1   3       35.54       27.91      8.37 o 
  -8   0   3        0.78        0.08      2.17 o 
  -7   0   3       51.73       49.95     10.00 o 
  -6   0   3      266.03      299.50     21.20 o 
  -5   0   3       66.15       71.95      4.36 o 
  -4   0   3        0.80       -0.66      0.93 o 
  -3   0   3      362.75      376.80      8.09 o 
  -2   0   3      147.52      138.47      4.27 o 
  -1   0   3     2254.61     2296.03     17.29 o 
   0   0   3     2081.02     2246.58     10.76 o 
   1   0   3       25.75       19.86      0.82 o 
   2   0   3     1467.13     1542.25     16.39 o 
   3   0   3        0.67        0.14      2.26 o 
   4   0   3      575.97      588.41     29.99 o 
   5   0   3     1126.12     1117.27     33.12 o 
   6   0   3       86.67       85.62      5.60 o 
   7   0   3       69.47       72.23     11.33 o 
   8   0   3        2.94       -2.05      2.95 o 
  -8   1   3       19.65       15.87      6.44 o 
  -7   1   3        0.41        0.21      2.64 o 
  -6   1   3       53.32       51.72      9.35 o 
  -5   1   3        0.17       -0.31      1.97 o 
  -4   1   3      597.70      628.11     23.92 o 
  -3   1   3      176.86      168.63     10.71 o 
  -2   1   3      221.03      230.55     10.55 o 
  -1   1   3     1308.09     1427.95     21.75 o 
   0   1   3     4867.06     5649.86     38.77 o 
   1   1   3       34.46       33.31      1.00 o 
   2   1   3      146.89      126.37      4.88 o 
   3   1   3       85.16       99.99      5.09 o 
   4   1   3     1472.94     1408.00     38.44 o 
   5   1   3        0.34       -1.60      1.60 o 
   6   1   3       27.49       25.69      8.82 o 
   7   1   3       15.08       21.34      4.46 o 
   8   1   3       29.32       36.49      9.44 o 
  -8   2   3        9.82        3.32      4.15 o 
  -7   2   3      155.69      170.31     18.05 o 
  -6   2   3      258.59      278.03     20.77 o 
  -5   2   3       51.49       66.90      8.94 o 
  -4   2   3      186.97      180.93     13.33 o 
  -3   2   3       10.77       11.48      0.99 o 
  -2   2   3     1759.55     1744.30     45.71 o 
  -1   2   3       90.67      105.96      6.64 o 
   0   2   3      261.53      288.21      9.90 o 
   1   2   3     6026.50     6212.47     50.89 o 
   2   2   3      502.49      463.74      7.21 o 
   3   2   3      202.75      213.94      7.68 o 
   4   2   3        3.79        3.20      1.54 o 
   5   2   3      289.49      282.79     15.51 o 
   6   2   3      712.63      754.25     47.74 o 
   7   2   3       28.89       32.95      5.52 o 
   8   2   3        0.97        0.95      4.09 o 
  -8   3   3       69.01       70.38     12.59 o 
  -7   3   3       21.38       23.81      7.48 o 
  -6   3   3      134.38      148.76     15.35 o 
  -5   3   3      189.08      189.67     15.60 o 
  -4   3   3        6.51        7.40      3.41 o 
  -3   3   3       39.45       29.15      4.81 o 
  -2   3   3      304.67      344.64     14.17 o 
  -1   3   3      574.28      562.23     16.38 o 
   0   3   3     1292.16     1406.12     24.42 o 
   1   3   3      780.14      794.94     13.85 o 
   2   3   3       15.73       12.73      0.86 o 
   3   3   3      502.55      477.42     16.69 o 
   4   3   3      612.82      631.83     16.16 o 
   5   3   3       11.64       12.28      2.52 o 
   6   3   3        0.14       -0.50      3.34 o 
   7   3   3        8.36       13.16      5.21 o 
   8   3   3        4.41        5.09      2.70 o 
  -8   4   3        5.80       -0.53      3.44 o 
  -7   4   3      547.30      591.92     33.74 o 
  -6   4   3       12.95       10.77      4.70 o 
  -5   4   3       28.11       27.55      6.47 o 
  -4   4   3        4.65        5.43      3.06 o 
  -3   4   3       14.99       16.29      1.80 o 
  -2   4   3      600.64      663.06     21.03 o 
  -1   4   3       33.22       32.94      4.47 o 
   0   4   3       73.41       94.52      6.88 o 
   1   4   3     1284.09     1165.61     10.61 o 
   2   4   3       24.01       23.66      1.61 o 
   3   4   3        7.41       11.66      3.05 o 
   4   4   3       65.61       64.76      7.58 o 
   5   4   3      232.19      236.73     14.28 o 
   6   4   3       73.72       71.65      6.22 o 
   7   4   3        1.53        2.81      2.93 o 
   8   4   3       15.50       12.54      9.76 o 
  -8   5   3       52.47       41.66     10.26 o 
  -7   5   3       16.43       20.06      7.08 o 
  -6   5   3        5.24        3.82      3.27 o 
  -5   5   3      398.75      434.89     24.33 o 
  -4   5   3        4.61        7.19      3.57 o 
  -3   5   3      230.83      228.52     14.31 o 
  -2   5   3       32.65       21.12      4.01 o 
  -1   5   3      346.21      354.63     15.08 o 
   0   5   3       56.85       67.25      6.36 o 
   1   5   3      162.34      181.49      4.61 o 
   2   5   3       61.29       57.79      2.96 o 
   3   5   3      759.58      727.35     22.69 o 
   4   5   3      209.12      197.50     13.37 o 
   5   5   3       94.50      100.57      7.20 o 
   6   5   3       18.26       16.05      3.36 o 
   7   5   3        0.21       -2.62      3.71 o 
   8   5   3        6.51        5.06      3.25 o 
  -8   6   3        5.13       -1.95      3.55 o 
  -7   6   3      132.59      158.14     18.37 o 
  -6   6   3      178.57      175.77     17.39 o 
  -5   6   3       32.97       38.91      7.67 o 
  -4   6   3        7.61        8.91      3.44 o 
  -3   6   3      100.41       86.93      9.35 o 
  -2   6   3       48.88       45.31      6.31 o 
  -1   6   3       72.73       71.81      7.43 o 
   0   6   3     1630.42     1643.72     32.51 o 
   1   6   3      642.61      618.60     11.10 o 
   2   6   3        6.99        2.99      1.87 o 
   3   6   3        0.00        0.75      1.56 o 
   4   6   3       11.89        4.23      2.61 o 
   5   6   3      621.49      621.36     27.10 o 
   6   6   3      109.36      106.55      8.20 o 
   7   6   3        2.41        4.00      3.96 o 
   8   6   3       12.47       21.10      5.04 o 
  -7   7   3        0.33       -0.96      3.24 o 
  -6   7   3        6.29        1.31      3.07 o 
  -5   7   3       96.51       77.53     10.75 o 
  -4   7   3      108.21      107.95     11.83 o 
  -3   7   3       19.09       10.67      3.49 o 
  -2   7   3      707.45      763.13     26.92 o 
  -1   7   3        0.88        1.67      1.93 o 
   0   7   3      264.74      303.72      9.77 o 
   1   7   3       75.96       68.26      3.74 o 
   2   7   3     1180.72     1168.15     30.20 o 
   3   7   3       79.82       84.75      9.01 o 
   4   7   3      403.28      371.93     19.21 o 
   5   7   3        2.38        0.74      2.64 o 
   6   7   3       14.47       14.48      4.33 o 
   7   7   3      173.56      180.87     17.90 o 
   8   7   3        0.32       -1.95      3.60 o 
  -7   8   3       19.34       21.90      7.19 o 
  -6   8   3        0.92       16.67      5.55 o 
  -5   8   3       29.26       25.75      6.63 o 
  -4   8   3        5.59       10.84      4.15 o 
  -3   8   3       25.48       16.70      4.79 o 
  -2   8   3      111.41      101.50     10.30 o 
  -1   8   3      294.44      310.66     16.89 o 
   0   8   3      742.51      749.15     19.16 o 
   1   8   3       12.53       13.29      1.82 o 
   2   8   3      755.17      723.88     25.46 o 
   3   8   3       29.71       32.80      5.91 o 
   4   8   3       47.28       52.37      7.88 o 
   5   8   3       34.31       29.87      6.91 o 
   6   8   3      165.14      166.29     10.88 o 
   7   8   3       10.67       14.38      5.85 o 
   8   8   3        0.03       -2.56      3.63 o 
  -7   9   3       13.55       16.01      6.34 o 
  -6   9   3        1.29        5.02      4.08 o 
  -5   9   3        1.79       -1.71      2.77 o 
  -4   9   3       79.73       88.97     11.84 o 
  -3   9   3       95.67      101.50     11.64 o 
  -2   9   3       65.45       58.93      8.44 o 
  -1   9   3      144.71      154.40     12.58 o 
   0   9   3        7.17        7.34      1.97 o 
   1   9   3      194.95      195.55      7.06 o 
   2   9   3       56.12       56.59      4.43 o 
   3   9   3      310.07      305.98     18.20 o 
   4   9   3       29.96       32.10      6.46 o 
   5   9   3        4.83        5.51      3.59 o 
   6   9   3       18.08       16.61      5.86 o 
   7   9   3       12.71       24.82      7.39 o 
  -7  10   3       35.29       43.26     10.87 o 
  -6  10   3       58.73       60.46     11.78 o 
  -5  10   3       96.04       98.34     13.44 o 
  -4  10   3        9.79        4.60      3.53 o 
  -3  10   3        0.02       -1.16      2.38 o 
  -2  10   3       21.18       23.14      5.53 o 
  -1  10   3        0.59        0.69      1.87 o 
   0  10   3       47.43       48.67      4.90 o 
   1  10   3      739.82      726.27     14.48 o 
   2  10   3        0.27       -1.54      1.54 o 
   3  10   3       15.90       22.62      5.58 o 
   4  10   3       55.30       50.10      8.45 o 
   5  10   3       26.13       30.89      7.37 o 
   6  10   3      106.43      110.71     14.49 o 
   7  10   3       36.39       37.30      9.01 o 
  -6  11   3        0.25       11.11      5.76 o 
  -5  11   3      371.16      396.57     27.63 o 
  -4  11   3      108.89      106.02     13.80 o 
  -3  11   3       39.03       36.45      7.70 o 
  -2  11   3      141.52      157.11     14.62 o 
  -1  11   3        1.17        2.51      1.73 o 
   0  11   3      120.86      113.85      7.67 o 
   1  11   3      142.54      119.90      7.37 o 
   2  11   3       49.95       52.57      4.94 o 
   3  11   3      321.15      318.43     20.51 o 
   4  11   3        3.77        4.91      3.51 o 
   5  11   3       40.79       43.07      8.76 o 
   6  11   3        0.88        3.17      3.61 o 
   7  11   3        4.19        0.58      2.55 o 
  -6  12   3       41.73       34.76      9.85 o 
  -5  12   3       12.36       14.00      5.73 o 
  -4  12   3       36.57       35.41      8.23 o 
  -3  12   3       13.14       18.14      5.84 o 
  -2  12   3       95.29       92.18      8.32 o 
  -1  12   3        0.50       -0.23      1.33 o 
   0  12   3       42.93       44.74      5.06 o 
   1  12   3      202.71      197.49      8.63 o 
   2  12   3       11.92       12.13      2.90 o 
   3  12   3        0.14       -1.57      3.03 o 
   4  12   3        2.97       -0.84      2.86 o 
   5  12   3       61.92       53.47     10.26 o 
   6  12   3        2.64       16.10      5.87 o 
  -5  13   3       34.15       37.55      9.39 o 
  -4  13   3        2.70       -0.29      3.11 o 
  -3  13   3      206.95      220.75     14.08 o 
  -2  13   3       39.65       42.42      6.12 o 
  -1  13   3       12.42       14.81      3.48 o 
   0  13   3       91.64       91.90      7.57 o 
   1  13   3        3.45        0.94      3.65 o 
   2  13   3      211.03      209.97     18.46 o 
   3  13   3       16.35       19.40      6.11 o 
   4  13   3        3.93        6.52      3.93 o 
   5  13   3        8.06        6.29      4.26 o 
   6  13   3        3.02       10.45      5.16 o 
  -5  14   3       13.59       14.49      4.90 o 
  -4  14   3       32.27       37.40      6.45 o 
  -3  14   3       19.57       21.85      4.81 o 
  -2  14   3        0.50        4.21      2.19 o 
  -1  14   3       15.02       10.54      3.23 o 
   0  14   3      292.51      337.94     15.00 o 
   1  14   3       22.72       25.22      6.96 o 
   2  14   3       84.17      102.82     13.13 o 
   3  14   3       94.49      107.68     13.76 o 
   4  14   3       20.68       20.48      6.93 o 
   5  14   3        7.93        1.29      3.30 o 
  -4  15   3        0.26        8.05      5.41 o 
  -3  15   3       89.83      102.02     10.03 o 
  -2  15   3       17.33       20.90      4.62 o 
  -1  15   3       32.64       24.45      6.28 o 
   0  15   3       13.75       12.69      2.92 o 
   1  15   3       82.20       81.63     12.75 o 
   2  15   3       27.94       34.16      7.79 o 
   3  15   3        0.20        2.06      3.40 o 
   4  15   3        1.22        7.67      4.71 o 
  -3  16   3        0.17       -0.27      3.22 o 
  -2  16   3        6.58       14.84      5.72 o 
  -1  16   3       48.69       49.99      9.60 o 
   0  16   3       27.06       41.74      9.60 o 
   1  16   3       18.56       22.15      7.16 o 
   2  16   3       12.26       18.03      6.25 o 
   3  16   3        0.31        4.32      4.36 o 
  -2  17   3        0.02        3.13      4.49 o 
  -1  17   3        2.03        4.74      3.60 o 
   0  17   3        0.23        1.74      2.76 o 
   1  17   3        3.66        0.95      2.63 o 
   2  17   3        4.82        9.40      4.67 o 
  -3 -16   4       13.95       12.66      5.04 o 
  -2 -16   4       52.01       40.94      8.37 o 
  -1 -16   4       63.95       59.96      8.35 o 
   0 -16   4       62.69       65.55      6.66 o 
   1 -16   4        2.21        1.58      4.58 o 
   2 -16   4       15.13       20.11      7.65 o 
  -4 -15   4        0.99        5.88      3.99 o 
  -3 -15   4       12.29       13.47      4.93 o 
  -2 -15   4      240.24      249.87     20.15 o 
  -1 -15   4        1.04       -1.56      4.11 o 
   0 -15   4        4.33        7.56      2.51 o 
   1 -15   4       24.54       22.42      4.01 o 
   2 -15   4        1.69       -0.67      2.61 o 
   3 -15   4       10.38       11.36      6.21 o 
  -5 -14   4       27.13       23.09      6.60 o 
  -4 -14   4        0.05       -4.93      4.93 o 
  -3 -14   4       52.43       48.94      8.92 o 
  -2 -14   4        2.94        6.38      3.51 o 
  -1 -14   4       30.54       30.67      5.17 o 
   0 -14   4        5.18        3.51      3.20 o 
   1 -14   4       35.88       35.75      4.60 o 
   2 -14   4       12.06       10.11      5.49 o 
   3 -14   4       13.47       13.51      6.02 o 
   4 -14   4       10.59        1.15      4.04 o 
  -5 -13   4        3.22        8.52      4.00 o 
  -4 -13   4        0.09       -3.22      3.22 o 
  -3 -13   4       34.96       37.52      7.39 o 
  -2 -13   4        3.17        1.20      1.86 o 
  -1 -13   4      208.90      207.46     12.19 o 
   0 -13   4      107.53      113.29      9.27 o 
   1 -13   4        7.05        5.85      2.34 o 
   2 -13   4       14.71       17.91      6.60 o 
   3 -13   4       55.75       49.31     10.18 o 
   4 -13   4       61.42       33.08      9.41 o 
   5 -13   4       38.26       37.34      9.59 o 
  -6 -12   4       13.88       21.15      5.03 o 
  -5 -12   4       17.04       14.63      5.49 o 
  -4 -12   4       77.73       75.23     10.65 o 
  -3 -12   4      135.05      127.74     13.04 o 
  -2 -12   4       22.85       26.64      6.18 o 
  -1 -12   4       14.13       21.71      3.94 o 
   0 -12   4       71.48       82.27      7.46 o 
   1 -12   4      115.23      104.15      8.73 o 
   2 -12   4        2.99        2.42      2.15 o 
   3 -12   4       22.30       19.65      6.81 o 
   4 -12   4      108.53      124.63     15.72 o 
   5 -12   4        0.05        7.06      4.16 o 
  -6 -11   4      191.28      192.52     18.52 o 
  -5 -11   4        0.87       -3.40      3.54 o 
  -4 -11   4        5.55       12.30      4.51 o 
  -3 -11   4       68.74       70.37      6.16 o 
  -2 -11   4       59.71       65.58      8.80 o 
  -1 -11   4      243.24      239.91     11.69 o 
   0 -11   4       64.74       65.62      6.36 o 
   1 -11   4        9.95       11.50      4.94 o 
   2 -11   4      183.79      193.17     10.94 o 
   3 -11   4       30.28       24.79      6.77 o 
   4 -11   4        0.01       -3.89      3.89 o 
   5 -11   4        7.27       -0.09      5.80 o 
   6 -11   4       39.22       34.36      9.78 o 
  -7 -10   4       12.31       13.28      4.11 o 
  -6 -10   4       33.78       46.48      8.95 o 
  -5 -10   4        1.62        0.11      2.65 o 
  -4 -10   4      401.28      361.73     18.30 o 
  -3 -10   4      111.39      113.22      7.58 o 
  -2 -10   4       81.10       78.50      6.19 o 
  -1 -10   4       92.87       95.16      7.13 o 
   0 -10   4      129.11      118.14      7.85 o 
   1 -10   4        1.76        1.11      2.77 o 
   2 -10   4      103.68       98.73      7.54 o 
   3 -10   4      117.31      121.00     13.63 o 
   4 -10   4       81.81       73.33     11.34 o 
   5 -10   4        2.62        7.50      4.61 o 
   6 -10   4        0.79        3.44      3.84 o 
  -7  -9   4       22.79       33.86      5.92 o 
  -6  -9   4       47.58       51.35      9.45 o 
  -5  -9   4      100.39      102.77      6.49 o 
  -4  -9   4        2.08        3.42      1.44 o 
  -3  -9   4       81.82       75.93      6.04 o 
  -2  -9   4       35.97       42.13      4.50 o 
  -1  -9   4        4.56        0.13      1.17 o 
   0  -9   4       44.25       52.39      6.92 o 
   1  -9   4      628.79      616.32     17.54 o 
   2  -9   4       27.48       28.05      2.50 o 
   3  -9   4      164.10      155.19      6.01 o 
   4  -9   4        3.53        1.66      1.50 o 
   5  -9   4        3.79       11.16      5.72 o 
   6  -9   4      184.73      201.84     20.26 o 
   7  -9   4       20.42       26.66      8.25 o 
  -7  -8   4        0.56        0.84      2.63 o 
  -6  -8   4        4.25        2.17      2.82 o 
  -5  -8   4      221.08      227.13     10.23 o 
  -4  -8   4        0.51        1.81      1.27 o 
  -3  -8   4       80.47       76.50      5.95 o 
  -2  -8   4      259.02      251.65     10.17 o 
  -1  -8   4      654.46      586.99     19.91 o 
   0  -8   4      293.86      255.72     10.05 o 
   1  -8   4      163.86      132.31      5.51 o 
   2  -8   4       27.40       25.97      2.28 o 
   3  -8   4      276.94      261.48      7.43 o 
   4  -8   4      225.65      215.42      9.12 o 
   5  -8   4       32.62       26.84      3.60 o 
   6  -8   4       19.18       25.87      3.80 o 
   7  -8   4        4.57        4.43      3.88 o 
  -8  -7   4        2.40        7.40      4.14 o 
  -7  -7   4       14.43       13.03      4.96 o 
  -6  -7   4       78.70       74.08      5.27 o 
  -5  -7   4       94.07       77.62      5.58 o 
  -4  -7   4      323.39      323.89     10.16 o 
  -3  -7   4       26.96       27.53      3.64 o 
  -2  -7   4        0.23       -1.33      1.33 o 
  -1  -7   4      166.29      161.96      6.92 o 
   0  -7   4      403.91      377.20      8.21 o 
   1  -7   4     1371.01     1299.95     18.80 o 
   2  -7   4        3.55        4.27      1.08 o 
   3  -7   4       23.79       27.01      2.89 o 
   4  -7   4       37.90       39.40      3.78 o 
   5  -7   4      150.64      154.63      9.53 o 
   6  -7   4      154.56      149.36     10.07 o 
   7  -7   4       70.76       67.12     11.05 o 
  -8  -6   4        5.47        9.19      3.31 o 
  -7  -6   4       27.22       24.50      3.89 o 
  -6  -6   4        0.01        1.40      1.37 o 
  -5  -6   4      127.96      125.54      7.02 o 
  -4  -6   4      204.99      203.90      7.99 o 
  -3  -6   4      113.99      116.48      5.40 o 
  -2  -6   4      121.35      123.14     12.62 o 
  -1  -6   4       12.05       10.81      1.11 o 
   0  -6   4      149.77      138.37      4.65 o 
   1  -6   4      144.77      139.45      5.65 o 
   2  -6   4     1456.29     1389.68     16.73 o 
   3  -6   4        4.75        2.02      1.03 o 
   4  -6   4       23.80       26.87      3.62 o 
   5  -6   4       56.71       56.23      5.68 o 
   6  -6   4       33.55       33.98      5.72 o 
   7  -6   4       42.36       48.37      9.27 o 
   8  -6   4        0.04       -1.92      2.75 o 
  -8  -5   4        0.93       -3.33      3.33 o 
  -7  -5   4        8.45        7.69      9.11 o 
  -6  -5   4      183.03      192.51      9.53 o 
  -5  -5   4       43.35       38.95      4.01 o 
  -4  -5   4      119.35      112.04      5.33 o 
  -3  -5   4        1.81        2.83      0.94 o 
  -2  -5   4       65.21       67.49      3.57 o 
  -1  -5   4      293.44      274.50     10.18 o 
   0  -5   4     1153.67     1198.19     12.53 o 
   1  -5   4       96.46       91.60      3.98 o 
   2  -5   4      874.50      869.65     15.43 o 
   3  -5   4      114.99      118.29      5.47 o 
   4  -5   4        6.00        4.35      1.72 o 
   5  -5   4       25.63       25.23      3.78 o 
   6  -5   4      147.42      150.86      9.74 o 
   7  -5   4        0.82        1.78      3.09 o 
   8  -5   4        6.85        7.78      5.12 o 
  -8  -4   4        8.04        6.05      6.68 o 
  -7  -4   4        1.13       -2.53      2.53 o 
  -6  -4   4       87.49       87.51      6.42 o 
  -5  -4   4      147.54      134.91      5.52 o 
  -4  -4   4     1199.49     1253.24     38.10 o 
  -3  -4   4      347.81      343.67      8.33 o 
  -2  -4   4       78.86       85.12      3.28 o 
  -1  -4   4        1.68        1.15      0.41 o 
   0  -4   4      525.75      623.52     16.50 o 
   1  -4   4        6.61        5.64      0.91 o 
   2  -4   4      319.82      327.88      6.45 o 
   3  -4   4      282.15      284.25     19.12 o 
   4  -4   4      284.73      274.94     10.66 o 
   5  -4   4        0.65       -0.96      1.37 o 
   6  -4   4       17.43       18.22      3.48 o 
   7  -4   4        0.10        1.36      3.16 o 
   8  -4   4       23.66       32.52      8.36 o 
  -8  -3   4       10.23       11.10      5.32 o 
  -7  -3   4      111.27      122.77     10.65 o 
  -6  -3   4       68.27       67.15      6.36 o 
  -5  -3   4       20.45       20.62      2.87 o 
  -4  -3   4      408.25      411.08     10.87 o 
  -3  -3   4       83.80       84.38      3.65 o 
  -2  -3   4     1663.65     1736.09     15.27 o 
  -1  -3   4     1071.58     1186.45     10.01 o 
   0  -3   4      159.56      171.33      4.20 o 
   1  -3   4     4352.22     4755.39     48.28 o 
   2  -3   4        6.43        5.78      1.06 o 
   3  -3   4        1.24        1.94      1.04 o 
   4  -3   4       31.86       28.96      3.51 o 
   5  -3   4      144.90      136.37      8.20 o 
   6  -3   4      174.01      178.33     10.05 o 
   7  -3   4        4.90       -1.68      3.37 o 
   8  -3   4       21.10       24.34      6.99 o 
  -8  -2   4        5.96       13.31      5.93 o 
  -7  -2   4        0.18       -0.47      3.01 o 
  -6  -2   4        0.44        0.36      1.51 o 
  -5  -2   4      102.41      113.30      6.24 o 
  -4  -2   4       76.91       68.60      4.85 o 
  -3  -2   4      150.72      141.06      5.52 o 
  -2  -2   4     1415.73     1491.16     22.75 o 
  -1  -2   4      200.15      174.56      3.31 o 
   0  -2   4      231.45      217.03      8.15 o 
   1  -2   4      620.04      615.71      9.20 o 
   2  -2   4      648.04      753.17     13.79 o 
   3  -2   4     1469.45     1517.61     30.76 o 
   4  -2   4       48.97       44.24      5.69 o 
   5  -2   4        0.93        2.46      1.59 o 
   6  -2   4        8.67        8.24      2.89 o 
   7  -2   4        0.03       -2.50      3.54 o 
   8  -2   4       29.45       28.41      7.98 o 
  -8  -1   4        0.86        3.90      3.44 o 
  -7  -1   4       46.26       67.84     11.23 o 
  -6  -1   4        1.17        1.50      2.37 o 
  -5  -1   4        1.75        0.94      1.19 o 
  -4  -1   4      346.19      330.22     13.17 o 
  -3  -1   4        2.14        1.18      0.74 o 
  -2  -1   4      627.12      637.79     18.69 o 
  -1  -1   4       85.50       82.11      2.40 o 
   0  -1   4      784.16      835.65      6.50 o 
   1  -1   4     2054.87     2202.25     24.34 o 
   2  -1   4      230.81      275.92      5.96 o 
   3  -1   4      607.25      678.02     18.43 o 
   4  -1   4        2.83        2.99      1.32 o 
   5  -1   4       85.11       81.09      6.03 o 
   6  -1   4       14.06       14.02      3.07 o 
   7  -1   4        3.42        2.26      3.57 o 
   8  -1   4       15.39        6.47      5.50 o 
  -8   0   4       23.14       23.14      7.55 o 
  -7   0   4       37.94       32.07      8.14 o 
  -6   0   4        0.18        3.48      3.40 o 
  -5   0   4       15.13       11.88      2.35 o 
  -4   0   4       38.68       39.17      3.20 o 
  -3   0   4        1.53        1.82      0.84 o 
  -2   0   4     3127.63     3201.21     21.91 o 
  -1   0   4      643.44      680.76      8.32 o 
   0   0   4      233.30      245.15      7.80 o 
   1   0   4     1364.89     1504.27     17.05 o 
   2   0   4      288.28      293.54      5.80 o 
   3   0   4     1216.37     1230.74     18.25 o 
   4   0   4        3.05        3.23      1.30 o 
   5   0   4       12.85        7.28      3.22 o 
   6   0   4      153.82      156.58      9.77 o 
   7   0   4        2.05       -1.88      3.36 o 
   8   0   4        3.04       -3.31      4.19 o 
  -8   1   4       21.32       33.12      8.92 o 
  -7   1   4       18.51       24.69      7.75 o 
  -6   1   4        0.09        0.15      2.40 o 
  -5   1   4        1.64       -0.76      2.57 o 
  -4   1   4      337.54      331.38     17.90 o 
  -3   1   4       36.78       42.60      5.63 o 
  -2   1   4       19.03       18.99      1.38 o 
  -1   1   4      343.40      404.90      9.89 o 
   0   1   4     1387.26     1480.11     12.70 o 
   1   1   4      573.97      607.48      6.71 o 
   2   1   4       37.85       29.79      2.07 o 
   3   1   4      876.53      874.38     15.35 o 
   4   1   4      325.08      314.62     10.46 o 
   5   1   4       68.34       66.85      5.49 o 
   6   1   4      107.94      106.14      8.31 o 
   7   1   4        0.01       -1.98      1.98 o 
   8   1   4      131.93      147.26     17.47 o 
  -8   2   4        0.00       -4.38      4.38 o 
  -7   2   4       29.33       45.38      9.71 o 
  -6   2   4        0.41        3.47      3.04 o 
  -5   2   4       19.32       13.68      4.75 o 
  -4   2   4      255.13      267.13     16.26 o 
  -3   2   4      659.58      616.00     21.70 o 
  -2   2   4     2024.53     2195.51     35.62 o 
  -1   2   4        9.11        5.39      1.74 o 
   0   2   4      295.23      321.67     11.60 o 
   1   2   4       15.62       17.52      1.32 o 
   2   2   4     2693.71     2710.43     24.82 o 
   3   2   4       45.12       42.91      3.64 o 
   4   2   4        1.05        1.52      1.48 o 
   5   2   4      263.92      268.27     10.94 o 
   6   2   4       14.27        9.87      3.28 o 
   7   2   4       30.87       29.47      5.18 o 
   8   2   4        8.82        7.45      3.07 o 
  -8   3   4        0.12        1.45      3.45 o 
  -7   3   4        1.58        4.41      3.99 o 
  -6   3   4       59.06       64.98     10.42 o 
  -5   3   4       29.75       27.35      6.47 o 
  -4   3   4        1.82        0.75      1.81 o 
  -3   3   4     1412.21     1190.56    106.82 o 
  -2   3   4     1339.45     1490.96     31.03 o 
  -1   3   4     4145.52     4856.24     51.60 o 
   0   3   4      315.23      291.14     12.10 o 
   1   3   4      148.79      115.92      3.19 o 
   2   3   4      931.41     1004.41     17.12 o 
   3   3   4       35.92       33.60      3.32 o 
   4   3   4        4.84        4.00      1.69 o 
   5   3   4        1.41       -0.07      2.42 o 
   6   3   4        1.51        0.54      1.31 o 
   7   3   4        4.89        4.47      3.71 o 
   8   3   4       25.12       26.64      5.70 o 
  -8   4   4        6.66       15.79      6.73 o 
  -7   4   4       19.00       21.80      7.76 o 
  -6   4   4       87.27       98.43     13.23 o 
  -5   4   4        0.38        5.55      3.36 o 
  -4   4   4        0.61       -2.77      2.77 o 
  -3   4   4      275.82      260.81     15.32 o 
  -2   4   4     2374.83     2486.07     42.93 o 
  -1   4   4      205.17      214.90     11.68 o 
   0   4   4      316.83      337.55     13.79 o 
   1   4   4     1109.49     1078.18     69.19 o 
   2   4   4      136.91      117.84      7.93 o 
   3   4   4     1066.11      964.63     19.16 o 
   4   4   4       38.45       35.43      3.94 o 
   5   4   4       92.87       87.82      6.75 o 
   6   4   4       32.91       30.17      4.32 o 
   7   4   4        0.33       -1.10      2.85 o 
   8   4   4       23.42       24.00      5.12 o 
  -8   5   4        1.32        5.64      3.71 o 
  -7   5   4        0.26       -5.22      5.22 o 
  -6   5   4        1.38        0.30      2.64 o 
  -5   5   4      217.72      212.79     17.56 o 
  -4   5   4      506.85      514.34     24.52 o 
  -3   5   4       33.59       27.91      5.31 o 
  -2   5   4       57.50       49.47      6.48 o 
  -1   5   4        9.62        9.61      3.07 o 
   0   5   4     1428.66     1479.34     30.65 o 
   1   5   4      559.08      479.17     14.84 o 
   2   5   4        1.24        2.37      1.55 o 
   3   5   4        7.31        9.97      1.26 o 
   4   5   4      128.15      141.63     11.43 o 
   5   5   4       40.15       46.39      5.05 o 
   6   5   4        2.91        4.12      2.03 o 
   7   5   4       54.19       63.29     10.49 o 
   8   5   4       38.65       59.32      7.87 o 
  -7   6   4       68.04       72.44     12.85 o 
  -6   6   4        0.67       -0.77      2.81 o 
  -5   6   4       48.50       61.37      9.80 o 
  -4   6   4      182.29      153.56     13.89 o 
  -3   6   4      468.84      437.74     21.58 o 
  -2   6   4     1157.15     1212.69     33.20 o 
  -1   6   4      175.25      184.43     12.22 o 
   0   6   4      146.80      168.62     11.06 o 
   1   6   4       25.89       30.34      2.38 o 
   2   6   4      300.74      307.81     14.97 o 
   3   6   4      327.26      217.75     53.14 o 
   4   6   4      416.42      375.11     19.14 o 
   5   6   4       50.78       65.75      6.18 o 
   6   6   4       85.67       91.00      9.83 o 
   7   6   4        0.47       -3.01      3.81 o 
   8   6   4        2.61        3.28      4.02 o 
  -7   7   4        0.27        4.16      4.24 o 
  -6   7   4        0.18       -4.70      4.70 o 
  -5   7   4       91.82       83.25     11.54 o 
  -4   7   4       56.13       62.67      9.28 o 
  -3   7   4       23.38       18.21      4.80 o 
  -2   7   4      105.05      113.85     10.89 o 
  -1   7   4       10.84        7.76      3.02 o 
   0   7   4      467.00      477.50     19.76 o 
   1   7   4       88.79       91.60      4.65 o 
   2   7   4        0.74        0.59      1.66 o 
   3   7   4      300.57      277.17     15.85 o 
   4   7   4       65.60       61.08      8.07 o 
   5   7   4        0.21       -1.92      2.82 o 
   6   7   4       79.02       84.21      7.65 o 
   7   7   4        8.20        6.34      4.41 o 
   8   7   4       58.55       69.67     12.21 o 
  -7   8   4       17.44       32.76      8.93 o 
  -6   8   4        1.14       -5.63      5.63 o 
  -5   8   4        2.18       -3.61      3.61 o 
  -4   8   4        9.90        2.02      2.80 o 
  -3   8   4      123.74      128.11     12.66 o 
  -2   8   4      520.25      524.19     24.26 o 
  -1   8   4       11.17       13.67      4.02 o 
   0   8   4        0.50        1.62      1.19 o 
   1   8   4       62.64       61.84      3.58 o 
   2   8   4       45.40       40.60      6.59 o 
   3   8   4        8.05        4.56      2.90 o 
   4   8   4        9.94        8.57      3.58 o 
   5   8   4      154.52      170.11     15.15 o 
   6   8   4        5.86        9.79      3.05 o 
   7   8   4       72.05       75.96     11.96 o 
   8   8   4        8.43       10.94      5.27 o 
  -7   9   4        3.80       -4.26      4.26 o 
  -6   9   4        4.75        4.57      4.01 o 
  -5   9   4      165.01      161.36     16.94 o 
  -4   9   4       15.81       14.95      5.20 o 
  -3   9   4       91.20       92.42     11.47 o 
  -2   9   4      112.79      123.11     12.29 o 
  -1   9   4      449.95      466.59     22.81 o 
   0   9   4      392.26      436.16     13.48 o 
   1   9   4       32.94       36.38      3.12 o 
   2   9   4      116.08      117.82     11.15 o 
   3   9   4      163.70      169.97     13.80 o 
   4   9   4       33.38       34.02      6.74 o 
   5   9   4        1.89        1.83      2.75 o 
   6   9   4        2.07        1.23      4.34 o 
   7   9   4       15.91       16.77      5.76 o 
  -6  10   4       40.65       36.82      9.47 o 
  -5  10   4        1.53        0.08      2.46 o 
  -4  10   4       77.75       78.79     12.03 o 
  -3  10   4       99.44      108.22     12.87 o 
  -2  10   4      142.83      142.02     14.01 o 
  -1  10   4      430.99      448.28     23.01 o 
   0  10   4      784.45      817.67     19.43 o 
   1  10   4      590.84      589.90     14.85 o 
   2  10   4        0.20        1.69      1.14 o 
   3  10   4        2.38        3.91      2.88 o 
   4  10   4        1.63       10.80      4.32 o 
   5  10   4      211.29      216.32     18.45 o 
   6  10   4        0.20       -4.25      4.25 o 
   7  10   4        1.71        9.73      4.70 o 
  -6  11   4      152.35      176.77     20.28 o 
  -5  11   4       27.71       30.95      8.24 o 
  -4  11   4       50.14       49.61      9.77 o 
  -3  11   4        3.50        2.63      2.85 o 
  -2  11   4        9.75        9.55      4.49 o 
  -1  11   4      135.95      134.08      9.08 o 
   0  11   4      323.18      323.78     12.92 o 
   1  11   4       73.14       70.87      4.88 o 
   2  11   4      126.68      124.72     12.93 o 
   3  11   4       24.20       16.96      5.48 o 
   4  11   4       16.71       12.42      5.04 o 
   5  11   4        0.01       -2.82      2.98 o 
   6  11   4       63.84       66.41     11.28 o 
   7  11   4        6.82        5.07      4.35 o 
  -6  12   4       51.03       52.81     11.13 o 
  -5  12   4       19.73       22.94      7.36 o 
  -4  12   4        0.06       -4.85      4.85 o 
  -3  12   4       43.59       42.90      8.82 o 
  -2  12   4       66.03       66.11      7.20 o 
  -1  12   4        0.10        0.29      1.94 o 
   0  12   4       26.44       29.73      4.26 o 
   1  12   4       37.90       36.07      4.48 o 
   2  12   4       43.00       59.73      9.56 o 
   3  12   4        1.59        7.69      4.17 o 
   4  12   4       69.93       63.98     10.50 o 
   5  12   4       20.67       26.93      7.44 o 
   6  12   4      107.13      142.38     17.12 o 
  -5  13   4      102.24       91.17     13.91 o 
  -4  13   4        1.06       -4.22      4.22 o 
  -3  13   4       13.16       18.77      5.36 o 
  -2  13   4        7.82        7.26      5.54 o 
  -1  13   4        5.60        5.33      3.24 o 
   0  13   4       99.17       85.06      7.34 o 
   1  13   4      128.79      140.25     10.26 o 
   2  13   4       60.06       74.44     10.96 o 
   3  13   4        2.34        8.17      4.25 o 
   4  13   4       15.34       26.95      7.61 o 
   5  13   4        0.45       -1.61      3.23 o 
   6  13   4       55.00       69.72     12.01 o 
  -5  14   4        1.19        3.84      4.19 o 
  -4  14   4        0.32        0.72      2.64 o 
  -3  14   4       67.08       61.42      8.00 o 
  -2  14   4       55.81       63.31      7.63 o 
  -1  14   4       52.21       51.54      6.35 o 
   0  14   4       47.68       43.77      5.47 o 
   1  14   4       53.18       55.74     10.12 o 
   2  14   4       47.23       52.08      9.65 o 
   3  14   4        3.13        4.97      3.72 o 
   4  14   4        7.73        6.37      4.49 o 
   5  14   4      131.40      168.34     18.52 o 
  -4  15   4        0.18       -2.52      2.82 o 
  -3  15   4        0.27       -3.00      3.00 o 
  -2  15   4       20.00       23.16      4.87 o 
  -1  15   4       40.55       41.88      8.56 o 
   0  15   4        0.97        6.46      2.78 o 
   1  15   4       54.13       47.12      9.79 o 
   2  15   4       15.10       18.08      6.62 o 
   3  15   4        3.04        6.50      4.32 o 
   4  15   4        6.47       -0.38      2.67 o 
  -3  16   4       57.11       49.62     11.04 o 
  -2  16   4        0.21       -3.03      3.03 o 
  -1  16   4       31.77       30.78      7.65 o 
   0  16   4       83.30       83.89     15.99 o 
   1  16   4        6.68        6.71      4.71 o 
   2  16   4        0.09       -3.89      3.89 o 
   3  16   4        2.02        8.58      5.07 o 
  -1  17   4        0.06        2.18      3.28 o 
   0  17   4        6.59       -0.41      3.97 o 
   1  17   4        1.26        1.41      2.04 o 
   2  17   4      134.36      151.25     18.41 o 
  -1 -16   5       28.31       22.23      7.76 o 
   0 -16   5        0.88        0.58      3.22 o 
   1 -16   5       22.91       25.14      8.17 o 
  -3 -15   5       21.63       27.50      8.56 o 
  -2 -15   5       11.23       10.54      5.62 o 
  -1 -15   5       24.02       19.17      4.75 o 
   0 -15   5       30.18       33.93      6.13 o 
   1 -15   5        9.67        6.26      4.78 o 
   2 -15   5        0.00        2.62      4.18 o 
   3 -15   5      121.68      141.50     17.93 o 
  -4 -14   5        3.58       10.21      5.50 o 
  -3 -14   5       12.54       10.80      3.41 o 
  -2 -14   5       65.28       61.33      7.25 o 
  -1 -14   5       60.74       66.69      6.16 o 
   0 -14   5       10.03        6.77      2.49 o 
   1 -14   5       92.18       92.22      7.25 o 
   2 -14   5        0.66        0.93      2.93 o 
   3 -14   5       30.22       37.54      9.05 o 
   4 -14   5       39.02       40.49     10.36 o 
  -5 -13   5       35.57       36.38      6.22 o 
  -4 -13   5       20.55       18.14      5.92 o 
  -3 -13   5       27.03       26.54      6.48 o 
  -2 -13   5      218.02      212.48     16.75 o 
  -1 -13   5      169.08      180.97      9.59 o 
   0 -13   5       36.28       38.25      4.54 o 
   1 -13   5       13.47       14.06      2.93 o 
   2 -13   5        3.35        1.18      3.27 o 
   3 -13   5      101.43      102.22     14.43 o 
   4 -13   5       23.40       16.17      6.80 o 
  -6 -12   5        1.05       -2.13      2.59 o 
  -5 -12   5        0.46        1.09      3.45 o 
  -4 -12   5       92.21       93.53     12.12 o 
  -3 -12   5        0.36        0.40      3.69 o 
  -2 -12   5      115.83      108.87     11.48 o 
  -1 -12   5       48.88       51.19      5.98 o 
   0 -12   5      514.72      515.19     15.27 o 
   1 -12   5      166.85      165.58      8.76 o 
   2 -12   5        3.58        5.67      2.95 o 
   3 -12   5        5.11        6.20      4.16 o 
   4 -12   5        0.08       -2.79      3.99 o 
   5 -12   5       44.39       36.79      9.39 o 
  -6 -11   5        0.64       -1.02      1.94 o 
  -5 -11   5        7.61        7.46      3.02 o 
  -4 -11   5        0.42        3.65      3.38 o 
  -3 -11   5      105.08      109.18      8.03 o 
  -2 -11   5      117.78      107.72      7.76 o 
  -1 -11   5       66.30       72.84      9.56 o 
   0 -11   5      178.74      175.24      8.49 o 
   1 -11   5       62.75       73.10     13.13 o 
   2 -11   5      479.86      468.26     17.32 o 
   3 -11   5        1.50       -0.90      2.71 o 
   4 -11   5       45.32       42.81      9.72 o 
   5 -11   5       28.53       33.56      8.88 o 
   6 -11   5        1.03       -4.62      4.62 o 
  -7 -10   5        0.19        9.48      4.75 o 
  -6 -10   5        0.17       -2.97      2.97 o 
  -5 -10   5       60.35       69.20      9.70 o 
  -4 -10   5        0.67        1.37      3.25 o 
  -3 -10   5      228.12      226.45     11.16 o 
  -2 -10   5       73.16       70.57      6.07 o 
  -1 -10   5      205.66      208.25     10.31 o 
   0 -10   5       59.12       61.70      4.83 o 
   1 -10   5      209.73      211.64     11.40 o 
   2 -10   5       53.78       49.49      5.48 o 
   3 -10   5       57.22       49.39      6.17 o 
   4 -10   5        0.47        0.15      1.60 o 
   5 -10   5        1.33        1.08      3.60 o 
   6 -10   5        0.05       -0.20      3.03 o 
  -7  -9   5        1.67       -1.31      4.39 o 
  -6  -9   5       30.88       34.22      5.65 o 
  -5  -9   5        6.09        6.50      3.35 o 
  -4  -9   5       23.33       21.13      3.77 o 
  -3  -9   5       93.24       89.13      6.86 o 
  -2  -9   5       22.66       24.28      3.51 o 
  -1  -9   5      690.24      640.10     14.09 o 
   0  -9   5      136.06      137.28      6.65 o 
   1  -9   5       14.84       16.88      3.02 o 
   2  -9   5       12.04        7.89      2.02 o 
   3  -9   5      166.97      157.22      7.63 o 
   4  -9   5      104.73      106.57      8.95 o 
   5  -9   5      293.03      308.27     15.96 o 
   6  -9   5       52.74       74.19     12.30 o 
   7  -9   5        0.04       -4.79      4.79 o 
  -7  -8   5       60.82       63.08     11.44 o 
  -6  -8   5       56.06       53.29      5.42 o 
  -5  -8   5       27.57       27.85      3.09 o 
  -4  -8   5      181.99      180.79      8.52 o 
  -3  -8   5        1.21        2.81      1.05 o 
  -2  -8   5       20.86       18.63      2.89 o 
  -1  -8   5      144.29      146.74      6.41 o 
   0  -8   5      145.42      146.12      5.68 o 
   1  -8   5      250.75      262.72      9.47 o 
   2  -8   5       47.91       40.60      3.80 o 
   3  -8   5       14.97       12.80      2.09 o 
   4  -8   5       29.42       30.47      3.55 o 
   5  -8   5      101.84       94.76      8.56 o 
   6  -8   5       25.57       23.27      4.67 o 
   7  -8   5       74.21       79.79     13.28 o 
  -7  -7   5        2.76        5.14      2.44 o 
  -6  -7   5       14.48       13.01      2.42 o 
  -5  -7   5        3.60        4.42      1.43 o 
  -4  -7   5       56.65       59.24      4.44 o 
  -3  -7   5      109.55      105.06      5.27 o 
  -2  -7   5      534.06      557.36     10.11 o 
  -1  -7   5      125.01      112.21      5.35 o 
   0  -7   5        0.15       -0.57      0.57 o 
   1  -7   5      149.43      130.19      6.29 o 
   2  -7   5      194.63      193.75      5.56 o 
   3  -7   5      407.86      415.15     10.86 o 
   4  -7   5        8.29        9.89      2.10 o 
   5  -7   5       40.84       36.68      4.09 o 
   6  -7   5      178.59      196.91      9.91 o 
   7  -7   5       39.59       49.92     10.64 o 
  -8  -6   5        0.97        2.30      2.76 o 
  -7  -6   5        1.47       -0.73      1.47 o 
  -6  -6   5       23.65       20.36      3.01 o 
  -5  -6   5      193.95      191.27      7.69 o 
  -4  -6   5       16.22       17.68      2.22 o 
  -3  -6   5       18.63       16.80      2.61 o 
  -2  -6   5     1193.51     1153.40     19.34 o 
  -1  -6   5       39.90       36.48      2.35 o 
   0  -6   5      754.15      802.59     10.48 o 
   1  -6   5       86.85       90.02      4.92 o 
   2  -6   5      133.11      123.32      4.32 o 
   3  -6   5       93.18       91.46      5.01 o 
   4  -6   5       11.67       12.68      2.38 o 
   5  -6   5       35.13       38.99      4.18 o 
   6  -6   5        2.82        1.81      1.75 o 
   7  -6   5       57.00       62.81      7.45 o 
   8  -6   5        0.80       -4.57      4.57 o 
  -8  -5   5        1.54       -0.50      6.34 o 
  -7  -5   5      227.44      250.67     15.19 o 
  -6  -5   5        7.24        7.97      2.42 o 
  -5  -5   5       22.02       22.14      3.23 o 
  -4  -5   5       13.15        9.77      1.45 o 
  -3  -5   5       27.18       29.20      2.20 o 
  -2  -5   5     2098.78     2116.92     15.99 o 
  -1  -5   5      254.21      205.86     11.97 o 
   0  -5   5      246.23      250.89      5.39 o 
   1  -5   5     1738.25     1792.16     20.45 o 
   2  -5   5      554.26      537.91      8.64 o 
   3  -5   5      208.97      217.20     11.17 o 
   4  -5   5        1.23        0.75      1.42 o 
   5  -5   5      145.23      136.01      8.74 o 
   6  -5   5       71.51       67.52      6.72 o 
   7  -5   5        0.35        4.25      3.40 o 
   8  -5   5        4.87        6.95      3.53 o 
  -8  -4   5        4.51       -4.32      4.32 o 
  -7  -4   5       18.42       14.27      4.10 o 
  -6  -4   5       59.01       66.04      5.63 o 
  -5  -4   5      356.95      374.12     10.55 o 
  -4  -4   5        7.33        5.47      1.55 o 
  -3  -4   5      112.06      115.81      4.16 o 
  -2  -4   5        3.09        4.17      0.80 o 
  -1  -4   5      573.55      536.58      9.97 o 
   0  -4   5      251.28      252.76      5.35 o 
   1  -4   5      402.00      389.56     10.64 o 
   2  -4   5      183.51      176.53      9.46 o 
   3  -4   5      921.40      900.97     17.86 o 
   4  -4   5      133.51      122.08      7.31 o 
   5  -4   5       82.00       74.94      6.37 o 
   6  -4   5       11.76        6.16      4.33 o 
   7  -4   5       72.96       78.08     11.73 o 
   8  -4   5       48.54       70.14     12.07 o 
  -8  -3   5       13.23        7.54      5.25 o 
  -7  -3   5       50.55       49.55      6.97 o 
  -6  -3   5       72.23       76.18      5.82 o 
  -5  -3   5       10.42        6.46      1.51 o 
  -4  -3   5        5.44        4.51      1.57 o 
  -3  -3   5      738.96      736.27     11.26 o 
  -2  -3   5       27.23       25.17      1.51 o 
  -1  -3   5      899.24      928.80     10.16 o 
   0  -3   5     1800.87     1975.11     28.77 o 
   1  -3   5      100.20      104.53      2.42 o 
   2  -3   5       63.21       69.08      7.25 o 
   3  -3   5       22.18       15.92      2.02 o 
   4  -3   5      250.75      224.18      9.76 o 
   5  -3   5      533.46      534.39     21.67 o 
   6  -3   5       51.83       49.35      5.67 o 
   7  -3   5       13.79        9.12      4.77 o 
   8  -3   5        3.46        1.17      3.58 o 
  -8  -2   5        0.87        1.30      2.43 o 
  -7  -2   5       14.79       20.65      6.28 o 
  -6  -2   5      164.92      161.42     11.05 o 
  -5  -2   5       24.47       28.28      3.36 o 
  -4  -2   5      127.80      142.64      6.47 o 
  -3  -2   5       28.31       21.25      2.46 o 
  -2  -2   5       41.46       38.95      2.09 o 
  -1  -2   5      270.00      283.12      4.50 o 
   0  -2   5        3.08        4.45      0.51 o 
   1  -2   5      242.92      252.18      5.30 o 
   2  -2   5      345.27      322.98     11.25 o 
   3  -2   5       91.84       94.03      5.66 o 
   4  -2   5      160.43      161.78     11.70 o 
   5  -2   5        4.79        4.25      1.95 o 
   6  -2   5        6.18        4.36      2.01 o 
   7  -2   5      164.39      192.31     18.34 o 
   8  -2   5        1.06       -3.00      3.16 o 
  -8  -1   5       48.75       51.39     11.06 o 
  -7  -1   5        4.19        6.08      3.92 o 
  -6  -1   5      157.76      160.06     16.03 o 
  -5  -1   5        0.41       -0.42      1.02 o 
  -4  -1   5      124.41      136.20      6.19 o 
  -3  -1   5       33.04       29.01      2.59 o 
  -2  -1   5      969.88      921.44     11.98 o 
  -1  -1   5        3.91        3.08      0.63 o 
   0  -1   5      259.18      285.99      5.80 o 
   1  -1   5       29.90       26.93      3.39 o 
   2  -1   5        0.08        0.02      0.77 o 
   3  -1   5      174.54      181.11      7.27 o 
   4  -1   5      138.04      138.10      7.23 o 
   5  -1   5      234.44      231.03     14.56 o 
   6  -1   5      225.76      231.13     15.54 o 
   7  -1   5       28.79       24.37      6.90 o 
   8  -1   5        0.57       -4.83      4.83 o 
  -8   0   5       12.68       23.52      8.07 o 
  -7   0   5        3.85        3.45      3.49 o 
  -6   0   5       85.04       88.75     11.81 o 
  -5   0   5      442.55      476.18     24.36 o 
  -4   0   5      510.66      496.42     14.00 o 
  -3   0   5       20.79       21.08      2.72 o 
  -2   0   5        3.44        7.85      1.00 o 
  -1   0   5        8.63       13.46      1.58 o 
   0   0   5     1102.71     1108.69     11.79 o 
   1   0   5      202.16      243.86      7.91 o 
   2   0   5      436.61      449.04     10.05 o 
   3   0   5      574.53      573.76     20.33 o 
   4   0   5        1.53        1.72      1.26 o 
   5   0   5       86.76       89.44      6.55 o 
   6   0   5       27.47       25.08      4.04 o 
   7   0   5      136.50      138.42     15.51 o 
   8   0   5       64.45       66.90     11.82 o 
  -8   1   5       65.33       69.51     12.83 o 
  -7   1   5       43.05       51.06     10.65 o 
  -6   1   5        6.79        5.34      3.69 o 
  -5   1   5       13.79       18.54      5.07 o 
  -4   1   5      338.19      359.79     18.91 o 
  -3   1   5      889.39      865.29     25.60 o 
  -2   1   5      220.99      193.65      9.98 o 
  -1   1   5      273.85      282.11      7.37 o 
   0   1   5      244.21      255.65      5.91 o 
   1   1   5     1492.35     1495.62     11.89 o 
   2   1   5     1030.73     1033.50     10.49 o 
   3   1   5        0.67        0.80      1.03 o 
   4   1   5      343.43      325.16     10.97 o 
   5   1   5       73.61       73.06      5.94 o 
   6   1   5      132.38      128.03      8.48 o 
   7   1   5        8.33       13.74      3.86 o 
   8   1   5        0.06       -1.54      3.52 o 
  -8   2   5       12.46       15.80      6.47 o 
  -7   2   5        4.80       17.57      5.93 o 
  -6   2   5       41.96       41.20      8.51 o 
  -5   2   5      684.34      673.44     29.51 o 
  -4   2   5       30.40       25.74      5.24 o 
  -3   2   5       63.65       61.92      7.25 o 
  -2   2   5       74.02       82.26      3.90 o 
  -1   2   5        9.04        5.08      1.88 o 
   0   2   5      701.04      726.61     18.69 o 
   1   2   5     1085.85     1050.17     13.49 o 
   2   2   5      170.90      180.27      7.70 o 
   3   2   5     1490.18     1446.81     22.80 o 
   4   2   5      326.41      313.15     11.01 o 
   5   2   5        0.48       -0.02      3.53 o 
   6   2   5      160.67      156.01      9.53 o 
   7   2   5      121.44      126.98     14.23 o 
   8   2   5       15.24       13.22      3.98 o 
  -8   3   5       38.46       29.58      8.74 o 
  -7   3   5       33.31       36.39      9.31 o 
  -6   3   5        6.43        5.22      3.78 o 
  -5   3   5       54.35       51.57      8.55 o 
  -4   3   5        9.76       11.36      3.99 o 
  -3   3   5      238.55      210.08     31.34 o 
  -2   3   5       94.89       98.94      8.59 o 
  -1   3   5      457.05      540.55     18.35 o 
   0   3   5      332.54      358.33     14.15 o 
   1   3   5      586.20      585.74     14.65 o 
   2   3   5      856.27      909.25     20.39 o 
   3   3   5       81.99       74.11      2.80 o 
   4   3   5      349.11      340.16     11.78 o 
   5   3   5      320.30      320.93     19.23 o 
   6   3   5        0.59        0.84      1.35 o 
   7   3   5       89.05       98.06     12.64 o 
   8   3   5       11.49       14.18      4.12 o 
  -8   4   5       45.46       61.15     12.32 o 
  -7   4   5       31.08       34.64      8.85 o 
  -6   4   5       70.82       68.82     11.28 o 
  -5   4   5      185.05      197.63     16.74 o 
  -4   4   5       35.46       25.28      5.63 o 
  -3   4   5      557.93      525.15     22.73 o 
  -2   4   5       79.61       69.25      7.50 o 
  -1   4   5      268.70      284.82     14.20 o 
   0   4   5        0.03       -1.23      1.23 o 
   1   4   5      164.43      153.35      4.18 o 
   2   4   5     4033.72     4004.99     45.81 o 
   3   4   5      374.37      330.90     18.62 o 
   4   4   5        2.47        3.17      1.61 o 
   5   4   5        7.74        9.51      2.64 o 
   6   4   5       52.79       53.19      5.77 o 
   7   4   5      135.50      154.17     16.15 o 
   8   4   5        4.92       -0.30      7.06 o 
  -7   5   5        3.60        2.38      3.33 o 
  -6   5   5       22.44       31.17      7.86 o 
  -5   5   5        0.33        4.74      3.80 o 
  -4   5   5      126.42      116.54     12.07 o 
  -3   5   5       17.87       15.87      4.49 o 
  -2   5   5       78.14       85.78      8.81 o 
  -1   5   5       40.63       37.73      5.70 o 
   0   5   5      715.58      696.53     22.18 o 
   1   5   5        9.21        6.55      0.65 o 
   2   5   5       31.64       23.29      4.00 o 
   3   5   5        0.32        1.06      0.63 o 
   4   5   5      343.47      359.24     18.25 o 
   5   5   5      241.08      232.42     11.40 o 
   6   5   5        5.93        5.32      2.34 o 
   7   5   5       19.81       22.42      6.41 o 
   8   5   5        6.00        1.60      2.66 o 
  -7   6   5       23.30       34.00      8.98 o 
  -6   6   5      387.45      417.03     27.84 o 
  -5   6   5        7.81        3.41      3.04 o 
  -4   6   5       26.64       33.92      7.40 o 
  -3   6   5      171.32      181.63     14.36 o 
  -2   6   5        0.00        1.33      2.62 o 
  -1   6   5       91.89      101.69      9.61 o 
   0   6   5       85.37      102.14      9.19 o 
   1   6   5      374.68      353.08      7.58 o 
   2   6   5      411.84      389.36     16.85 o 
   3   6   5       16.68       16.95      4.22 o 
   4   6   5        0.13        0.26      1.75 o 
   5   6   5        6.00        5.53      2.28 o 
   6   6   5      116.34      123.85      9.29 o 
   7   6   5        7.47       10.95      4.87 o 
   8   6   5        0.78       -2.78      3.34 o 
  -7   7   5       33.49       47.81     10.66 o 
  -6   7   5        4.81       17.39      6.42 o 
  -5   7   5      104.54      107.27     13.59 o 
  -4   7   5        3.81        6.04      3.44 o 
  -3   7   5        8.96       11.51      4.50 o 
  -2   7   5       36.70       39.07      6.63 o 
  -1   7   5      163.90      171.66     12.95 o 
   0   7   5       59.03       52.01      7.35 o 
   1   7   5      280.75      203.97     18.29 o 
   2   7   5       38.33       34.89      5.59 o 
   3   7   5        1.28        2.48      2.39 o 
   4   7   5      139.06      133.66     11.88 o 
   5   7   5       95.84      105.34     11.78 o 
   6   7   5       20.15       21.10      4.40 o 
   7   7   5        5.67        0.06      2.98 o 
   8   7   5        8.73       15.92      6.72 o 
  -7   8   5        0.07       -5.32      5.32 o 
  -6   8   5       84.67       84.11     13.39 o 
  -5   8   5      109.50      104.56     13.81 o 
  -4   8   5        0.01       -0.57      2.16 o 
  -3   8   5       66.54       66.60      9.63 o 
  -2   8   5       27.78       24.76      5.76 o 
  -1   8   5       11.49        7.33      3.04 o 
   0   8   5       29.09       32.82      5.92 o 
   1   8   5      505.13      496.49     11.48 o 
   2   8   5       67.48       69.52      8.37 o 
   3   8   5      558.51      539.82     23.40 o 
   4   8   5       87.04       93.50     10.48 o 
   5   8   5        1.68        2.46      2.50 o 
   6   8   5       48.70       49.52      6.38 o 
   7   8   5       24.57       13.55      5.48 o 
  -7   9   5        2.31       -1.91      3.08 o 
  -6   9   5        6.60        0.21      2.76 o 
  -5   9   5        7.54       12.10      5.36 o 
  -4   9   5        0.37        4.21      3.58 o 
  -3   9   5      315.53      309.26     20.98 o 
  -2   9   5      275.44      270.38     18.62 o 
  -1   9   5      131.70      129.92     12.50 o 
   0   9   5      518.19      548.99     15.19 o 
   1   9   5       85.84       82.87      4.51 o 
   2   9   5       15.08       12.50      4.13 o 
   3   9   5      103.32      125.05     12.36 o 
   4   9   5       70.98       64.98      9.19 o 
   5   9   5      280.80      301.41     20.94 o 
   6   9   5       37.57       45.71      6.33 o 
   7   9   5        0.32       -0.39      2.06 o 
  -6  10   5       13.18       13.24      6.19 o 
  -5  10   5        0.09       10.87      4.85 o 
  -4  10   5       47.76       52.39     10.01 o 
  -3  10   5       32.22       30.94      7.40 o 
  -2  10   5       49.33       53.07      8.99 o 
  -1  10   5       51.45       57.91      8.65 o 
   0  10   5      386.83      398.52     13.75 o 
   1  10   5       45.15       45.34      3.65 o 
   2  10   5      427.73      470.47     23.80 o 
   3  10   5       66.95       60.69      9.09 o 
   4  10   5        0.42       -1.25      2.65 o 
   5  10   5       55.32       77.50     10.97 o 
   6  10   5       88.91      108.23     14.88 o 
   7  10   5        9.69       11.85      5.45 o 
  -6  11   5       30.04       22.30      7.71 o 
  -5  11   5        0.59        2.89      4.02 o 
  -4  11   5        1.16        2.37      3.46 o 
  -3  11   5        0.06        0.14      3.45 o 
  -2  11   5       12.77       21.29      6.39 o 
  -1  11   5      249.27      235.60     12.11 o 
   0  11   5        4.64        3.65      1.92 o 
   1  11   5       37.31       34.00      3.45 o 
   2  11   5       77.49       81.32     10.63 o 
   3  11   5        0.97        0.94      2.39 o 
   4  11   5      184.01      191.17     17.16 o 
   5  11   5        0.31       -1.01      2.79 o 
   6  11   5       21.01       20.22      6.54 o 
   7  11   5        0.25        6.51      3.77 o 
  -5  12   5        0.26        1.79      3.21 o 
  -4  12   5        0.04       -4.02      4.02 o 
  -3  12   5      103.05      108.00     14.24 o 
  -2  12   5        4.45        8.12      4.21 o 
  -1  12   5       29.78       28.89      4.76 o 
   0  12   5       40.21       41.26      6.09 o 
   1  12   5        7.74        8.53      2.82 o 
   2  12   5      283.42      307.27     21.64 o 
   3  12   5       17.66       16.48      5.18 o 
   4  12   5        0.18        0.16      3.28 o 
   5  12   5       62.35       62.54     10.53 o 
   6  12   5        0.18       11.30      5.32 o 
  -5  13   5        6.58        6.19      4.32 o 
  -4  13   5       59.39       68.61     12.17 o 
  -3  13   5       47.35       45.35      9.72 o 
  -2  13   5        2.72       -1.40      2.11 o 
  -1  13   5      142.31      161.66     10.88 o 
   0  13   5       16.30       16.25      3.45 o 
   1  13   5       18.77       14.38      3.60 o 
   2  13   5        0.18        1.52      3.44 o 
   3  13   5       33.94       37.00      8.03 o 
   4  13   5       41.67       43.73      9.23 o 
   5  13   5        0.76        3.99      3.63 o 
   6  13   5       17.70       24.59      7.65 o 
  -4  14   5       20.30       23.68      5.40 o 
  -3  14   5       13.49       11.45      3.75 o 
  -2  14   5       51.54       52.20      6.91 o 
  -1  14   5        2.42        2.02      1.93 o 
   0  14   5        5.85        5.25      3.43 o 
   1  14   5       89.64      113.83      9.87 o 
   2  14   5       25.83       34.21      8.64 o 
   3  14   5       39.76       40.52      9.00 o 
   4  14   5       33.83       44.36      9.69 o 
   5  14   5        0.00        6.36      4.48 o 
  -4  15   5        4.84        5.82      3.33 o 
  -3  15   5       11.27       10.73      3.96 o 
  -2  15   5      123.91      132.71     13.93 o 
  -1  15   5       27.39       33.46      8.03 o 
   0  15   5       12.66       14.57      4.03 o 
   1  15   5       15.10       15.64      6.18 o 
   2  15   5        1.73       -3.40      3.51 o 
   3  15   5       73.80       85.43     13.08 o 
   4  15   5        0.53       -2.71      4.11 o 
  -3  16   5       17.18       18.81      4.90 o 
  -2  16   5       70.07       66.28     11.64 o 
  -1  16   5        4.53       12.69      5.28 o 
   0  16   5       52.38       51.98      7.21 o 
   1  16   5        1.33       -0.44      3.41 o 
   2  16   5       75.20       93.55     14.51 o 
   3  16   5        0.90       -3.93      3.93 o 
   0  17   5       10.61       20.29      7.20 o 
   1  17   5        2.71       -5.32      5.32 o 
  -1 -16   6       24.04       20.98      7.91 o 
   0 -16   6        3.02       11.44      4.45 o 
  -2 -15   6        6.92        5.81      4.80 o 
  -1 -15   6      129.96      135.34     17.35 o 
   0 -15   6        4.96        5.82      4.18 o 
   1 -15   6       75.91       72.08     13.12 o 
   2 -15   6       23.13       18.12      7.66 o 
  -3 -14   6        2.89        5.06      4.22 o 
  -2 -14   6       48.55       55.00     11.30 o 
  -1 -14   6       35.52       34.14      8.61 o 
   0 -14   6       16.85       14.79      4.34 o 
   1 -14   6        0.17       -0.86      4.75 o 
   2 -14   6       29.14       30.54      8.88 o 
   3 -14   6       16.32       23.77      7.79 o 
  -4 -13   6      141.92      151.02     18.47 o 
  -3 -13   6       57.63       67.58     12.04 o 
  -2 -13   6        8.07       12.79      3.62 o 
  -1 -13   6       99.65      122.00     10.54 o 
   0 -13   6        0.22        1.72      2.27 o 
   1 -13   6        0.01       -0.62      1.77 o 
   2 -13   6       48.82       47.51      9.87 o 
   3 -13   6       37.14       45.57      9.93 o 
   4 -13   6       14.32       16.14      6.78 o 
  -5 -12   6       14.72       18.46      4.34 o 
  -4 -12   6        0.03       -2.30      2.33 o 
  -3 -12   6       16.03       16.93      3.12 o 
  -2 -12   6      152.50      153.16     10.35 o 
  -1 -12   6      181.82      192.00      9.47 o 
   0 -12   6       30.83       31.99      4.02 o 
   1 -12   6      239.96      238.17     10.42 o 
   2 -12   6        0.24       -1.02      1.72 o 
   3 -12   6        5.55       -0.41      3.04 o 
   4 -12   6       45.14       35.80      9.40 o 
   5 -12   6       17.04       16.01      6.25 o 
  -6 -11   6       16.25       26.89      9.90 o 
  -5 -11   6       72.35       77.23      9.92 o 
  -4 -11   6       11.27       11.16      2.63 o 
  -3 -11   6       20.81       15.62      4.27 o 
  -2 -11   6        1.96        0.53      1.59 o 
  -1 -11   6        9.58        8.04      2.64 o 
   0 -11   6       88.08       89.35      6.17 o 
   1 -11   6      210.85      215.37      9.38 o 
   2 -11   6        3.43        3.12      2.17 o 
   3 -11   6      224.81      211.17     19.15 o 
   4 -11   6        0.64        2.49      3.62 o 
   5 -11   6        2.36        0.59      2.66 o 
  -6 -10   6        0.11       -1.61      1.63 o 
  -5 -10   6        4.81        3.05      2.47 o 
  -4 -10   6        1.52        1.81      2.26 o 
  -3 -10   6       82.50       78.22      5.86 o 
  -2 -10   6       52.87       50.57      4.49 o 
  -1 -10   6       31.34       30.07      3.07 o 
   0 -10   6       79.88       85.56      5.69 o 
   1 -10   6      100.82      109.69      6.37 o 
   2 -10   6        2.21        2.86      1.64 o 
   3 -10   6        0.23        4.26      2.40 o 
   4 -10   6        6.05        0.11      3.52 o 
   5 -10   6       70.31       64.25      7.80 o 
   6 -10   6        3.44        2.95      4.12 o 
  -7  -9   6        0.15       -0.71      1.45 o 
  -6  -9   6       21.69       30.85      5.62 o 
  -5  -9   6      281.37      264.27     11.59 o 
  -4  -9   6        4.55        7.70      2.19 o 
  -3  -9   6       50.79       48.75      4.54 o 
  -2  -9   6      265.68      254.06      9.46 o 
  -1  -9   6      297.39      286.93      8.64 o 
   0  -9   6        4.86        4.34      1.54 o 
   1  -9   6       63.88       57.70      4.41 o 
   2  -9   6      304.90      307.99     11.08 o 
   3  -9   6      199.50      190.94     11.72 o 
   4  -9   6        7.10        7.57      3.39 o 
   5  -9   6       22.49       21.84      4.61 o 
   6  -9   6        0.82        0.21      3.39 o 
  -7  -8   6       10.46       11.07      5.10 o 
  -6  -8   6       47.05       48.99      5.31 o 
  -5  -8   6       13.24       14.39      2.80 o 
  -4  -8   6      129.95      120.07      8.42 o 
  -3  -8   6       58.20       56.53      4.69 o 
  -2  -8   6       12.88       12.32      2.18 o 
  -1  -8   6       89.24       73.47      4.23 o 
   0  -8   6      210.77      238.03      6.67 o 
   1  -8   6      107.66       98.19      6.00 o 
   2  -8   6       58.30       60.12      4.68 o 
   3  -8   6        0.45        3.14      2.07 o 
   4  -8   6      271.43      256.24     14.06 o 
   5  -8   6       60.28       54.72      9.63 o 
   6  -8   6        3.71        2.83      1.87 o 
   7  -8   6        0.50        4.23      3.72 o 
  -7  -7   6        9.24       -2.90      3.21 o 
  -6  -7   6       23.55       23.15      3.85 o 
  -5  -7   6       22.89       27.67      3.20 o 
  -4  -7   6      238.05      242.47      8.13 o 
  -3  -7   6      202.80      211.67      6.77 o 
  -2  -7   6       29.40       25.06      2.81 o 
  -1  -7   6       37.38       47.44      2.90 o 
   0  -7   6        0.49        1.22      0.89 o 
   1  -7   6        7.74       10.05      2.00 o 
   2  -7   6      427.17      426.85     11.85 o 
   3  -7   6       84.72       90.97      7.42 o 
   4  -7   6      216.53      223.06     12.14 o 
   5  -7   6        1.89        1.34      2.91 o 
   6  -7   6        0.55        1.47      2.35 o 
   7  -7   6      119.45      109.52     14.72 o 
  -7  -6   6       54.37       56.90      5.88 o 
  -6  -6   6        0.18       -1.59      2.31 o 
  -5  -6   6        1.07       -0.48      1.18 o 
  -4  -6   6       97.25       94.21      5.09 o 
  -3  -6   6       96.91       88.75      4.42 o 
  -2  -6   6      227.27      221.69      5.80 o 
  -1  -6   6     1009.83     1030.09     12.39 o 
   0  -6   6      223.70      213.51      6.69 o 
   1  -6   6        0.93        1.38      1.20 o 
   2  -6   6      404.28      384.94      7.20 o 
   3  -6   6        0.96        0.65      1.03 o 
   4  -6   6       87.89       89.21      5.51 o 
   5  -6   6      154.17      151.15      7.97 o 
   6  -6   6       79.67       86.74     10.12 o 
   7  -6   6        5.76        8.88      5.06 o 
  -8  -5   6        0.30       -0.83      1.90 o 
  -7  -5   6       27.86       31.82      4.53 o 
  -6  -5   6       12.93        9.60      2.22 o 
  -5  -5   6      242.15      233.66      8.63 o 
  -4  -5   6       22.32       18.93      2.02 o 
  -3  -5   6      152.96      158.10      5.11 o 
  -2  -5   6      599.36      602.87      8.70 o 
  -1  -5   6        8.42        8.86      1.31 o 
   0  -5   6      454.25      462.90      7.38 o 
   1  -5   6     1136.32     1101.02     18.64 o 
   2  -5   6       27.95       27.71      2.27 o 
   3  -5   6     1257.34     1312.25     18.12 o 
   4  -5   6       45.39       45.28      3.87 o 
   5  -5   6       63.41       57.82      4.80 o 
   6  -5   6       13.79       13.06      2.73 o 
   7  -5   6       80.01       79.79      8.18 o 
  -8  -4   6       15.31       24.32      7.44 o 
  -7  -4   6        0.28        3.83      3.22 o 
  -6  -4   6        3.23        0.22      1.25 o 
  -5  -4   6       54.06       51.81      3.87 o 
  -4  -4   6      105.90      100.81      4.88 o 
  -3  -4   6      344.93      349.98      7.43 o 
  -2  -4   6      414.29      429.61      7.90 o 
  -1  -4   6      146.99      139.14      3.12 o 
   0  -4   6      396.35      398.10      6.15 o 
   1  -4   6       84.96       86.79      4.01 o 
   2  -4   6      105.24      109.15      5.10 o 
   3  -4   6      434.59      414.32     11.82 o 
   4  -4   6        4.16        2.58      1.19 o 
   5  -4   6      183.93      187.18      8.40 o 
   6  -4   6        2.22       -0.31      1.65 o 
   7  -4   6       15.55       15.99      4.08 o 
   8  -4   6        1.41       -1.65      2.60 o 
  -8  -3   6       37.36       45.86      9.97 o 
  -7  -3   6        0.07        0.15      2.34 o 
  -6  -3   6        2.88        1.80      1.47 o 
  -5  -3   6      603.23      606.30     14.19 o 
  -4  -3   6      308.28      318.37      8.61 o 
  -3  -3   6        6.27        5.13      1.21 o 
  -2  -3   6      229.16      223.12      4.60 o 
  -1  -3   6      131.79      137.84      3.18 o 
   0  -3   6        6.20        4.08      0.67 o 
   1  -3   6      352.73      369.01      6.67 o 
   2  -3   6      665.21      694.33     22.54 o 
   3  -3   6      142.78      145.04      7.64 o 
   4  -3   6       11.42       10.08      2.93 o 
   5  -3   6      106.93      102.44      6.09 o 
   6  -3   6       17.80       17.58      7.70 o 
   7  -3   6       39.94       35.19      7.81 o 
   8  -3   6        0.00       -4.75      4.75 o 
  -8  -2   6       51.80       57.59     11.45 o 
  -7  -2   6        4.11       -2.77      3.07 o 
  -6  -2   6       55.41       46.45      8.84 o 
  -5  -2   6       66.73       73.12      5.30 o 
  -4  -2   6        0.03       -1.13      1.16 o 
  -3  -2   6       81.57       88.20      4.65 o 
  -2  -2   6      339.38      354.34      6.47 o 
  -1  -2   6       45.34       48.40      2.00 o 
   0  -2   6      814.15      843.07     15.06 o 
   1  -2   6       40.61       37.66      2.43 o 
   2  -2   6      430.09      442.68     11.69 o 
   3  -2   6       12.97       13.02      2.27 o 
   4  -2   6      183.10      190.16      9.02 o 
   5  -2   6       72.50       78.33      6.56 o 
   6  -2   6        1.25       -0.62      3.97 o 
   7  -2   6        7.07        4.29      2.11 o 
   8  -2   6       10.69       13.71      6.09 o 
  -8  -1   6        0.65       -0.55      1.91 o 
  -7  -1   6        0.62       -3.19      3.19 o 
  -6  -1   6       50.92       59.07      9.78 o 
  -5  -1   6       40.16       41.60      4.83 o 
  -4  -1   6        4.10        3.62      1.49 o 
  -3  -1   6     1779.83     1736.62     20.24 o 
  -2  -1   6        8.21        5.96      0.92 o 
  -1  -1   6       14.92       21.05      2.89 o 
   0  -1   6       77.69       91.24      3.65 o 
   1  -1   6      335.31      363.36      7.03 o 
   2  -1   6     2093.94     2183.59     57.03 o 
   3  -1   6      143.93      150.90     11.87 o 
   4  -1   6       11.41        9.35      2.18 o 
   5  -1   6       68.66       69.24      8.64 o 
   6  -1   6       13.45       21.71      3.96 o 
   7  -1   6       36.46       36.60      5.46 o 
   8  -1   6        2.53        3.32      3.64 o 
  -8   0   6       19.10       16.34      6.87 o 
  -7   0   6        9.36       16.52      6.11 o 
  -6   0   6       31.29       22.23      6.59 o 
  -5   0   6       54.40       44.52      7.91 o 
  -4   0   6        0.57       -2.08      2.10 o 
  -3   0   6       31.10       21.75      2.98 o 
  -2   0   6       47.21       46.32      2.97 o 
  -1   0   6     2694.69     2757.80     24.50 o 
   0   0   6      785.97      846.97     11.38 o 
   1   0   6       29.30       38.44      1.74 o 
   2   0   6        0.53        1.06      0.53 o 
   3   0   6      100.66      100.32      4.24 o 
   4   0   6      718.10      748.05     16.38 o 
   5   0   6       45.27       45.13      4.80 o 
   6   0   6        0.06       -1.49      1.78 o 
   7   0   6      102.49      108.13     13.10 o 
   8   0   6        8.00       11.00      5.61 o 
  -8   1   6        5.66       -0.92      2.72 o 
  -7   1   6       17.30       20.40      6.67 o 
  -6   1   6        0.07        3.06      2.31 o 
  -5   1   6       13.14       13.44      4.72 o 
  -4   1   6      226.19      218.15     15.11 o 
  -3   1   6      445.38      427.21     18.72 o 
  -2   1   6       42.91       33.02      2.59 o 
  -1   1   6      848.46      936.66     45.73 o 
   0   1   6      168.20      199.10      5.74 o 
   1   1   6     2483.71     2584.17     29.51 o 
   2   1   6       83.79       65.13      2.95 o 
   3   1   6        3.63        2.73      1.20 o 
   4   1   6      122.02      122.66      6.97 o 
   5   1   6       43.35       33.91      6.02 o 
   6   1   6        5.72        3.99      3.45 o 
   7   1   6        6.63        0.88      2.48 o 
   8   1   6        2.59       -2.36      4.05 o 
  -8   2   6        4.56        7.34      4.46 o 
  -7   2   6        3.12       -4.23      4.23 o 
  -6   2   6       13.04       17.68      5.70 o 
  -5   2   6       59.61       64.04      9.47 o 
  -4   2   6        6.83        8.07      3.38 o 
  -3   2   6        6.50        3.88      0.43 o 
  -2   2   6      112.24      105.18      4.91 o 
  -1   2   6      921.66      951.77     29.76 o 
   0   2   6     1206.56     1212.96     20.75 o 
   1   2   6        0.05        1.16      0.51 o 
   2   2   6      371.37      357.62      7.54 o 
   3   2   6      407.47      370.93      7.35 o 
   4   2   6       58.05       60.98      3.50 o 
   5   2   6      270.13      267.67     11.51 o 
   6   2   6       91.83       93.37     12.17 o 
   7   2   6       52.48       46.19      5.81 o 
   8   2   6       14.78       14.19      5.73 o 
  -8   3   6        5.53       10.58      5.82 o 
  -7   3   6        3.78        6.06      4.63 o 
  -6   3   6       12.60       10.65      4.94 o 
  -5   3   6       32.07       34.43      7.21 o 
  -4   3   6        4.43        7.42      3.28 o 
  -3   3   6      393.39      358.18     22.74 o 
  -2   3   6      206.89      206.92     13.02 o 
  -1   3   6       34.78       31.88      4.85 o 
   0   3   6      320.68      347.86     14.80 o 
   1   3   6        3.82        4.94      0.63 o 
   2   3   6      500.16      485.29     13.62 o 
   3   3   6        2.99        3.00      1.38 o 
   4   3   6       87.37       95.10      5.24 o 
   5   3   6       16.17       15.87      3.06 o 
   6   3   6       95.74       93.72      7.63 o 
   7   3   6       52.13       47.86      6.08 o 
   8   3   6        0.20        1.34      1.80 o 
  -7   4   6       12.80       10.18      5.53 o 
  -6   4   6       21.71       28.52      7.55 o 
  -5   4   6      250.46      260.20     19.87 o 
  -4   4   6        1.95        8.26      3.77 o 
  -3   4   6      994.86     1049.44     32.95 o 
  -2   4   6     1736.60     1776.35     39.32 o 
  -1   4   6      367.65      378.75     17.32 o 
   0   4   6     1200.91     1165.09     28.45 o 
   1   4   6      352.38      323.59      7.68 o 
   2   4   6      133.40      147.69      8.98 o 
   3   4   6      181.71      177.43      5.61 o 
   4   4   6       98.11      102.87      6.93 o 
   5   4   6        0.09       -0.67      1.31 o 
   6   4   6       66.54       64.72      6.46 o 
   7   4   6      131.24      158.25     10.78 o 
   8   4   6       12.88       16.32      6.10 o 
  -7   5   6       16.95       14.97      7.13 o 
  -6   5   6        0.82       -0.36      3.62 o 
  -5   5   6      142.27      143.14     15.30 o 
  -4   5   6        8.80       13.16      4.55 o 
  -3   5   6      620.57      613.57     26.28 o 
  -2   5   6        1.37       -0.03      2.16 o 
  -1   5   6        0.04        0.29      1.79 o 
   0   5   6      613.80      655.00     22.79 o 
   1   5   6      110.43       90.08      3.60 o 
   2   5   6      383.47      335.68     14.52 o 
   3   5   6        1.08        1.25      0.85 o 
   4   5   6        5.01        3.08      1.80 o 
   5   5   6      100.27       97.63      8.58 o 
   6   5   6        4.41        2.35      1.93 o 
   7   5   6        4.45        0.53      1.90 o 
   8   5   6        1.41        9.54      4.92 o 
  -7   6   6        5.01       -1.80      3.41 o 
  -6   6   6      107.75      131.00     16.50 o 
  -5   6   6       86.13      103.82     13.22 o 
  -4   6   6       57.04       54.73      9.30 o 
  -3   6   6        6.18        6.12      3.59 o 
  -2   6   6      151.24      156.89     13.18 o 
  -1   6   6     1632.13     1741.60     40.73 o 
   0   6   6       60.23       84.04      8.99 o 
   1   6   6       94.84       94.22      4.20 o 
   2   6   6        9.00       13.30      3.29 o 
   3   6   6       25.77       22.27      4.47 o 
   4   6   6      226.24      240.58     15.27 o 
   5   6   6       50.62       48.47      5.61 o 
   6   6   6       41.76       42.52      5.80 o 
   7   6   6       29.66       32.30      5.16 o 
   8   6   6        0.03        0.63      3.27 o 
  -7   7   6        4.80        9.59      5.42 o 
  -6   7   6       21.85       20.34      6.47 o 
  -5   7   6        0.39       -4.61      4.61 o 
  -4   7   6      167.69      150.06     14.97 o 
  -3   7   6      505.79      533.45     26.47 o 
  -2   7   6       99.92       91.80     10.29 o 
  -1   7   6       68.96       75.73      9.25 o 
   0   7   6       77.34       71.67      8.59 o 
   1   7   6      162.88      138.74      8.35 o 
   2   7   6      177.71      167.73     12.01 o 
   3   7   6        2.95        7.47      3.21 o 
   4   7   6       11.69       15.49      4.04 o 
   5   7   6      132.72      136.34     10.23 o 
   6   7   6        0.67        1.57      1.75 o 
   7   7   6        0.12       -0.54      2.66 o 
   8   7   6        1.54       -0.02      2.35 o 
  -7   8   6        4.05        0.85      2.71 o 
  -6   8   6      129.32      131.16     17.26 o 
  -5   8   6       13.10       18.64      6.07 o 
  -4   8   6        0.12       -3.34      3.34 o 
  -3   8   6        3.35        5.64      3.41 o 
  -2   8   6      283.66      256.02     17.90 o 
  -1   8   6      559.47      628.58     27.16 o 
   0   8   6        4.64        5.33      2.96 o 
   1   8   6       22.23       21.93      2.15 o 
   2   8   6      487.81      456.09     21.13 o 
   3   8   6      355.54      332.38     18.58 o 
   4   8   6        2.63       -0.39      1.89 o 
   5   8   6        9.42        5.99      3.56 o 
   6   8   6       55.31       60.21      7.00 o 
   7   8   6       96.50      107.84     14.04 o 
  -6   9   6        1.96       -4.03      4.03 o 
  -5   9   6        9.09        8.03      4.90 o 
  -4   9   6       96.49       91.18     12.75 o 
  -3   9   6       88.86       76.42     11.00 o 
  -2   9   6       34.18       49.95      8.28 o 
  -1   9   6       28.67       30.67      6.35 o 
   0   9   6       17.95       17.54      2.92 o 
   1   9   6       48.11       46.55      3.33 o 
   2   9   6        7.67        1.37      2.77 o 
   3   9   6      147.34      133.58     12.59 o 
   4   9   6      142.59      158.48     14.39 o 
   5   9   6       12.61        7.24      4.16 o 
   6   9   6       42.86       43.36      6.18 o 
   7   9   6        4.85       16.62      6.02 o 
  -6  10   6       39.47       43.00     10.30 o 
  -5  10   6        1.83       -2.75      3.72 o 
  -4  10   6       29.28       25.17      6.97 o 
  -3  10   6        9.12        5.73      3.93 o 
  -2  10   6      151.72      172.33     16.26 o 
  -1  10   6       98.53      101.96     11.95 o 
   0  10   6       21.29       27.10      3.77 o 
   1  10   6       96.30      101.42      5.22 o 
   2  10   6        5.45        3.47      3.13 o 
   3  10   6       22.94       32.50      6.69 o 
   4  10   6       21.03       24.01      6.21 o 
   5  10   6       53.92       60.26     10.09 o 
   6  10   6        5.28        9.21      3.59 o 
   7  10   6       12.42        5.29      3.97 o 
  -6  11   6        0.72        3.57      4.16 o 
  -5  11   6       34.63       31.22      8.90 o 
  -4  11   6        0.95       11.63      5.53 o 
  -3  11   6      202.26      197.39     18.54 o 
  -2  11   6        5.47        5.63      4.03 o 
  -1  11   6       94.07      109.83     12.60 o 
   0  11   6      306.26      314.96     12.75 o 
   1  11   6        8.39        6.48      2.62 o 
   2  11   6       74.38       78.94     10.72 o 
   3  11   6      100.74      106.49     12.52 o 
   4  11   6       63.80       60.96     10.14 o 
   5  11   6        3.71        5.34      3.95 o 
   6  11   6        8.95        4.73      3.88 o 
  -5  12   6      109.53      124.54     17.08 o 
  -4  12   6        3.39        4.75      4.39 o 
  -3  12   6        8.77        6.12      4.46 o 
  -2  12   6        0.21        1.89      3.42 o 
  -1  12   6      429.76      480.37     18.21 o 
   0  12   6        0.11        0.19      1.36 o 
   1  12   6       39.89       42.75      6.99 o 
   2  12   6        0.12        1.63      3.00 o 
   3  12   6       11.08        5.36      3.59 o 
   4  12   6       17.43       25.61      6.77 o 
   5  12   6        1.94        0.69      1.95 o 
   6  12   6       28.43       44.35     10.05 o 
  -5  13   6       60.28       86.99     14.41 o 
  -4  13   6       92.72      104.23     15.50 o 
  -3  13   6        6.88        8.22      4.79 o 
  -2  13   6        0.44        2.20      3.33 o 
  -1  13   6       50.19       53.26      6.41 o 
   0  13   6       70.35       61.16     10.06 o 
   1  13   6      151.40      175.23     12.05 o 
   2  13   6      119.96      119.61     14.51 o 
   3  13   6        6.41       13.98      5.27 o 
   4  13   6       24.20       27.00      7.56 o 
   5  13   6        8.34        7.14      4.35 o 
  -4  14   6       20.67       32.25      8.74 o 
  -3  14   6        5.39       10.02      3.62 o 
  -2  14   6        7.28       10.78      3.52 o 
  -1  14   6       40.26       45.44      9.47 o 
   0  14   6       36.63       32.98      7.98 o 
   1  14   6        4.67        5.67      2.90 o 
   2  14   6       53.20       60.43     10.50 o 
   3  14   6        1.34        1.25      2.83 o 
   4  14   6        0.05       -3.12      4.02 o 
   5  14   6       20.59       21.83      7.17 o 
  -4  15   6       39.89       34.38      9.43 o 
  -3  15   6        0.15        5.07      6.14 o 
  -2  15   6        4.27        6.90      4.29 o 
  -1  15   6        3.23        7.00      4.25 o 
   0  15   6        5.45        3.99      7.53 o 
   1  15   6        1.02        1.89      3.78 o 
   2  15   6       45.02       39.27      9.34 o 
   3  15   6        6.80       13.73      5.70 o 
   4  15   6       28.72       42.76      9.81 o 
  -3  16   6        1.60       14.08      5.91 o 
  -2  16   6        8.05       11.79      5.70 o 
  -1  16   6        9.01       11.96      5.49 o 
   0  16   6        0.07        1.57      2.16 o 
   1  16   6      106.98      119.55     16.30 o 
   2  16   6       15.27        7.74      4.73 o 
   3  16   6        1.13        6.89      4.77 o 
  -1  17   6        7.89        6.55      4.15 o 
   0  17   6       18.97       29.76     10.16 o 
   1  17   6        2.55        1.30      3.59 o 
  -1 -15   7       15.49       20.53      7.43 o 
   0 -15   7      212.65      192.40     14.35 o 
   1 -15   7        8.28        4.95      5.50 o 
  -3 -14   7       17.06       26.47      8.36 o 
  -2 -14   7       78.03       81.90     14.08 o 
  -1 -14   7        0.63       -2.91      4.01 o 
   0 -14   7        0.51        4.54      2.99 o 
   1 -14   7       17.77       10.45      6.11 o 
   2 -14   7      153.10      156.61     18.93 o 
   3 -14   7       36.20       35.54      9.76 o 
  -4 -13   7        5.09       -4.84      4.84 o 
  -3 -13   7        2.35        2.01      4.47 o 
  -2 -13   7        8.94       17.71      7.08 o 
  -1 -13   7      323.13      349.15     26.09 o 
   0 -13   7        0.23        4.08      2.64 o 
   1 -13   7        0.02        1.67      2.11 o 
   2 -13   7        3.62        1.83      3.50 o 
   3 -13   7        6.44        4.10      4.20 o 
   4 -13   7      232.01      243.73     23.29 o 
  -5 -12   7        2.89       15.10      6.85 o 
  -4 -12   7       19.10       17.42      6.92 o 
  -3 -12   7       43.65       40.32      6.69 o 
  -2 -12   7       24.66       28.98      8.34 o 
  -1 -12   7       84.90       73.69     11.82 o 
   0 -12   7       28.90       27.66      5.15 o 
   1 -12   7       18.77       17.74      4.19 o 
   2 -12   7       34.42       39.97      5.77 o 
   3 -12   7       11.96       11.52      5.68 o 
   4 -12   7        0.02        3.19      3.43 o 
   5 -12   7        3.22        7.36      5.07 o 
  -5 -11   7        0.27       -0.47      2.61 o 
  -4 -11   7        0.21        3.88      2.50 o 
  -3 -11   7       40.35       38.87      5.80 o 
  -2 -11   7       58.35       66.06      7.50 o 
  -1 -11   7      481.33      516.96     20.33 o 
   0 -11   7       50.00       55.68      7.01 o 
   1 -11   7       23.46       16.77      3.82 o 
   2 -11   7        3.10        0.71      1.75 o 
   3 -11   7        3.15       -0.06      2.69 o 
   4 -11   7        5.45        5.03      3.76 o 
   5 -11   7       36.74       30.81      8.31 o 
  -6 -10   7        7.92       14.38      6.02 o 
  -5 -10   7        9.86        9.48      2.90 o 
  -4 -10   7       29.56       28.77      3.91 o 
  -3 -10   7       39.79       40.11      5.59 o 
  -2 -10   7      417.36      460.46     16.34 o 
  -1 -10   7        1.02        3.30      1.57 o 
   0 -10   7        3.06        2.61      1.88 o 
   1 -10   7      338.10      337.13     12.58 o 
   2 -10   7       41.01       33.43      4.10 o 
   3 -10   7      177.81      174.08     11.98 o 
   4 -10   7       99.71       95.55      9.20 o 
   5 -10   7        1.88       -1.42      3.33 o 
   6 -10   7        0.52        5.14      3.91 o 
  -6  -9   7       23.45       26.21      5.11 o 
  -5  -9   7       26.22       29.11      4.16 o 
  -4  -9   7       59.51       61.78      5.49 o 
  -3  -9   7       66.96       66.65      5.53 o 
  -2  -9   7      416.92      438.23     12.81 o 
  -1  -9   7       18.12       16.73      2.25 o 
   0  -9   7      789.58      808.59     14.31 o 
   1  -9   7       14.11       16.21      2.29 o 
   2  -9   7        0.94        0.47      1.54 o 
   3  -9   7        1.40        3.01      3.92 o 
   4  -9   7       61.79       75.02      7.88 o 
   5  -9   7        7.03        7.16      3.05 o 
   6  -9   7       22.46       16.96      4.38 o 
  -7  -8   7        3.65        6.57      4.24 o 
  -6  -8   7        1.14       -1.80      1.80 o 
  -5  -8   7       69.60       68.66      6.15 o 
  -4  -8   7       37.15       34.02      4.01 o 
  -3  -8   7      147.90      155.85      8.48 o 
  -2  -8   7       57.65       60.61      4.70 o 
  -1  -8   7       20.07       19.37      2.43 o 
   0  -8   7      290.40      284.23      7.30 o 
   1  -8   7        1.01        1.39      1.28 o 
   2  -8   7      385.04      378.43     12.17 o 
   3  -8   7        1.72        5.39      2.38 o 
   4  -8   7      121.15      133.23     10.07 o 
   5  -8   7        0.19       -1.38      3.41 o 
   6  -8   7        2.28        0.55      1.93 o 
   7  -8   7        6.72        3.91      3.64 o 
  -7  -7   7        0.04       12.88      5.68 o 
  -6  -7   7        0.50       -0.56      1.24 o 
  -5  -7   7      240.66      247.12     11.12 o 
  -4  -7   7        0.14        1.68      2.38 o 
  -3  -7   7       93.22       96.35      6.06 o 
  -2  -7   7       29.55       25.55      2.94 o 
  -1  -7   7      137.31      147.29      5.58 o 
   0  -7   7      303.33      287.62      6.91 o 
   1  -7   7        1.49        3.02      1.22 o 
   2  -7   7       21.14       17.96      2.77 o 
   3  -7   7      158.16      163.57     10.10 o 
   4  -7   7      166.75      162.93     10.67 o 
   5  -7   7        0.02        0.79      2.25 o 
   6  -7   7       97.78      101.69      9.35 o 
   7  -7   7       24.01       23.87      6.91 o 
  -7  -6   7        0.69       -2.30      2.30 o 
  -6  -6   7       13.92       12.06      2.95 o 
  -5  -6   7       23.23       22.01      3.23 o 
  -4  -6   7       96.28       99.52      5.33 o 
  -3  -6   7      277.77      294.84      7.95 o 
  -2  -6   7       42.50       35.22      3.34 o 
  -1  -6   7        1.42        2.80      0.95 o 
   0  -6   7      136.07      135.50      4.40 o 
   1  -6   7      303.29      301.26      7.05 o 
   2  -6   7       19.16       25.50      3.90 o 
   3  -6   7       21.96       23.56      3.82 o 
   4  -6   7      127.71      133.72     13.43 o 
   5  -6   7      118.98      136.85      9.81 o 
   6  -6   7       69.82       75.68      8.34 o 
   7  -6   7      118.77      139.62     16.12 o 
  -7  -5   7        5.27        9.29      2.77 o 
  -6  -5   7       83.88       84.21      5.77 o 
  -5  -5   7       16.23       14.68      2.04 o 
  -4  -5   7       90.29       87.27      4.33 o 
  -3  -5   7        1.40        1.25      0.73 o 
  -2  -5   7       18.78       18.02      1.46 o 
  -1  -5   7     1321.14     1369.78     14.94 o 
   0  -5   7       84.12       84.20      3.12 o 
   1  -5   7        1.44        1.87      0.64 o 
   2  -5   7      697.83      625.15     14.39 o 
   3  -5   7       43.66       42.59      3.40 o 
   4  -5   7      252.20      256.50      9.23 o 
   5  -5   7        2.98        4.16      1.60 o 
   6  -5   7      130.58      139.66      8.19 o 
   7  -5   7       51.86       54.54      6.80 o 
  -7  -4   7       12.40       13.48      5.14 o 
  -6  -4   7       35.86       37.32      4.47 o 
  -5  -4   7       58.28       59.67      4.25 o 
  -4  -4   7      379.12      365.02      8.65 o 
  -3  -4   7       19.46       19.35      1.92 o 
  -2  -4   7      108.60      108.71      3.45 o 
  -1  -4   7      456.84      433.82      7.65 o 
   0  -4   7      119.20      113.16      5.28 o 
   1  -4   7     1116.54     1168.02     15.35 o 
   2  -4   7       58.91       53.30      3.09 o 
   3  -4   7       33.99       26.43      2.70 o 
   4  -4   7       12.09       11.92      2.07 o 
   5  -4   7        2.22        0.65      1.24 o 
   6  -4   7        0.31       -1.49      1.58 o 
   7  -4   7        0.17       -1.59      2.17 o 
  -8  -3   7        0.05       15.59      6.01 o 
  -7  -3   7        1.12        0.25      2.08 o 
  -6  -3   7      279.18      284.00     14.02 o 
  -5  -3   7       13.44       19.13      2.47 o 
  -4  -3   7      303.36      304.79      8.82 o 
  -3  -3   7       18.00       18.65      1.84 o 
  -2  -3   7      154.67      152.15      3.99 o 
  -1  -3   7      302.00      304.18      4.88 o 
   0  -3   7     1796.69     1827.60     16.49 o 
   1  -3   7      456.34      492.31     10.94 o 
   2  -3   7      169.39      157.67      7.86 o 
   3  -3   7        3.12        0.45      1.88 o 
   4  -3   7        0.07        2.05      1.50 o 
   5  -3   7       46.31       42.57      4.77 o 
   6  -3   7      172.78      188.60      9.17 o 
   7  -3   7       25.63       33.36      5.34 o 
   8  -3   7        5.93       15.80      5.69 o 
  -8  -2   7       25.15       43.62      9.70 o 
  -7  -2   7       16.67       21.93      7.09 o 
  -6  -2   7        4.42        4.54      3.75 o 
  -5  -2   7      202.81      207.28     11.04 o 
  -4  -2   7       33.61       38.42      3.67 o 
  -3  -2   7      240.53      240.57      7.85 o 
  -2  -2   7      387.31      390.54      6.70 o 
  -1  -2   7      254.16      278.96      5.82 o 
   0  -2   7      297.74      301.83     11.07 o 
   1  -2   7       96.76      113.88      4.48 o 
   2  -2   7      573.91      552.42     16.65 o 
   3  -2   7      345.57      296.99     10.73 o 
   4  -2   7      205.52      208.67     14.11 o 
   5  -2   7      101.05      100.12      7.38 o 
   6  -2   7        4.88        4.26      1.83 o 
   7  -2   7        0.31        0.33      2.65 o 
   8  -2   7        3.49        6.51      4.41 o 
  -8  -1   7        0.79        7.32      4.15 o 
  -7  -1   7       33.88       44.16      9.55 o 
  -6  -1   7      118.59      107.00     13.46 o 
  -5  -1   7      363.22      345.42     20.97 o 
  -4  -1   7      117.86      103.80      7.27 o 
  -3  -1   7        4.22        5.47      1.88 o 
  -2  -1   7       22.95       21.07      2.07 o 
  -1  -1   7      763.86      799.34     12.11 o 
   0  -1   7      149.29      147.86      4.52 o 
   1  -1   7      883.10      919.66     12.02 o 
   2  -1   7      190.80      191.12      7.75 o 
   3  -1   7       36.12       46.35      4.74 o 
   4  -1   7       72.78       79.93      6.20 o 
   5  -1   7       74.88       79.60      6.28 o 
   6  -1   7      355.61      399.99     12.74 o 
   7  -1   7       35.61       39.26      5.61 o 
   8  -1   7        0.21       -5.66      5.66 o 
  -8   0   7        3.87        0.80      2.76 o 
  -7   0   7        7.11       14.55      5.78 o 
  -6   0   7        9.69        2.69      2.63 o 
  -5   0   7      154.61      137.60     13.76 o 
  -4   0   7       90.79       96.25     10.23 o 
  -3   0   7      250.19      203.15     44.28 o 
  -2   0   7      206.11      209.22     10.38 o 
  -1   0   7        0.25       -0.74      0.74 o 
   0   0   7       62.38       59.22      3.35 o 
   1   0   7      137.68      141.08      5.51 o 
   2   0   7        2.81        2.07      0.68 o 
   3   0   7      324.65      314.29      7.53 o 
   4   0   7      230.10      244.07      7.61 o 
   5   0   7      237.58      254.72      8.79 o 
   6   0   7       55.94       45.94      7.91 o 
   7   0   7       30.32       33.09      5.23 o 
   8   0   7       31.15       31.67      8.67 o 
  -7   1   7        3.94        2.12      2.67 o 
  -6   1   7       89.01      100.23     13.27 o 
  -5   1   7       71.23       76.46     10.55 o 
  -4   1   7       39.73       46.72      7.34 o 
  -3   1   7       27.88       24.11      3.51 o 
  -2   1   7       10.37        8.68      1.86 o 
  -1   1   7      113.29       98.97      5.23 o 
   0   1   7       59.90       51.50      3.20 o 
   1   1   7       22.43       24.00      2.44 o 
   2   1   7      293.09      283.15      5.49 o 
   3   1   7        2.06        0.61      0.70 o 
   4   1   7        3.52        3.34      1.19 o 
   5   1   7        2.23        1.72      1.11 o 
   6   1   7      220.83      224.73     11.78 o 
   7   1   7       41.47       43.46      7.92 o 
   8   1   7       17.76       20.33      7.07 o 
  -7   2   7       14.94       11.72      5.55 o 
  -6   2   7        1.33       -0.15      2.60 o 
  -5   2   7       57.75       48.17      8.72 o 
  -4   2   7      351.92      360.25     20.83 o 
  -3   2   7      294.80      248.89     24.85 o 
  -2   2   7       64.29       64.10      4.16 o 
  -1   2   7      141.52      148.18      6.67 o 
   0   2   7      406.95      393.78      8.96 o 
   1   2   7      472.70      458.36     10.53 o 
   2   2   7        0.02        1.13      0.70 o 
   3   2   7        7.38        5.95      0.99 o 
   4   2   7      643.29      660.29     12.12 o 
   5   2   7        5.04        2.56      2.64 o 
   6   2   7       25.67       21.26      5.02 o 
   7   2   7        0.43       -2.45      2.45 o 
   8   2   7       41.39       45.27     10.30 o 
  -7   3   7       72.50       87.30     13.83 o 
  -6   3   7      142.45      138.37     16.00 o 
  -5   3   7        1.05        1.18      2.51 o 
  -4   3   7       80.29       84.46     10.55 o 
  -3   3   7        0.13        0.40      1.10 o 
  -2   3   7      529.60      523.01     28.95 o 
  -1   3   7       13.87       10.78      2.10 o 
   0   3   7       36.30       39.07      2.93 o 
   1   3   7      185.42      180.23      4.88 o 
   2   3   7     1335.43     1317.89     19.84 o 
   3   3   7      345.12      326.57      8.26 o 
   4   3   7        7.38        6.88      2.10 o 
   5   3   7       10.25        8.42      3.45 o 
   6   3   7       67.04       75.28      7.19 o 
   7   3   7       90.01       98.86      8.54 o 
   8   3   7        2.94        0.37      4.57 o 
  -7   4   7       17.74       18.47      6.79 o 
  -6   4   7        5.52        1.31      2.73 o 
  -5   4   7       65.99       70.28     10.72 o 
  -4   4   7      602.18      630.43     29.17 o 
  -3   4   7       73.34       65.82      8.81 o 
  -2   4   7       61.34       75.72      8.83 o 
  -1   4   7      399.66      430.07     19.25 o 
   0   4   7       44.77       46.24      6.27 o 
   1   4   7       16.44       17.37      1.23 o 
   2   4   7       13.95       13.67      2.36 o 
   3   4   7     1721.20     1695.39     21.76 o 
   4   4   7      124.09      123.53      7.83 o 
   5   4   7        5.45        7.01      2.30 o 
   6   4   7        6.09        3.36      2.17 o 
   7   4   7        2.79        1.18      6.56 o 
   8   4   7       93.01       96.16     13.73 o 
  -7   5   7       10.89       16.18      6.77 o 
  -6   5   7       33.68       34.12      8.81 o 
  -5   5   7        6.54       -0.19      2.56 o 
  -4   5   7        7.57       11.10      4.82 o 
  -3   5   7      112.49      103.44     11.26 o 
  -2   5   7      196.53      191.98     14.49 o 
  -1   5   7        7.82        9.10      3.48 o 
   0   5   7        5.26        5.33      2.67 o 
   1   5   7      549.28      513.17     12.44 o 
   2   5   7      139.76      127.19      9.16 o 
   3   5   7      384.00      384.61      9.09 o 
   4   5   7       17.32       24.85      3.80 o 
   5   5   7      140.18      154.14      9.76 o 
   6   5   7       36.72       31.60      4.78 o 
   7   5   7       11.76       12.75      3.34 o 
   8   5   7        9.68        6.60      4.49 o 
  -7   6   7        1.13       12.60      5.99 o 
  -6   6   7        6.63        4.21      4.09 o 
  -5   6   7       15.21       16.65      5.37 o 
  -4   6   7       18.52       19.63      5.43 o 
  -3   6   7       90.75       96.98     11.52 o 
  -2   6   7      554.57      589.93     26.15 o 
  -1   6   7       52.07       46.78      7.13 o 
   0   6   7       94.41       81.98      9.15 o 
   1   6   7       21.21       20.06      1.32 o 
   2   6   7        0.39        1.22      1.76 o 
   3   6   7      908.71      876.90     22.56 o 
   4   6   7      224.64      248.41     11.73 o 
   5   6   7        1.70       -2.12      2.52 o 
   6   6   7        4.57        1.51      1.54 o 
   7   6   7        0.24        2.66      2.29 o 
   8   6   7       24.04       32.93      8.57 o 
  -7   7   7       17.60       22.88      7.78 o 
  -6   7   7       11.43        5.27      4.88 o 
  -5   7   7       63.10       66.89     11.34 o 
  -4   7   7       22.88       26.73      7.26 o 
  -3   7   7       30.05       16.03      5.27 o 
  -2   7   7       17.45       19.96      5.24 o 
  -1   7   7       57.83       68.53      9.00 o 
   0   7   7       45.59       50.12      7.59 o 
   1   7   7      252.22      217.95      8.38 o 
   2   7   7      297.93      290.67     11.76 o 
   3   7   7        0.12       -0.93      1.84 o 
   4   7   7        2.61        3.85      2.46 o 
   5   7   7       32.37       33.13      4.95 o 
   6   7   7       47.93       40.17      5.72 o 
   7   7   7       37.81       41.43      7.38 o 
   8   7   7       45.06       43.32      9.89 o 
  -6   8   7       22.50       11.52      5.46 o 
  -5   8   7       76.10       81.04     12.57 o 
  -4   8   7      110.20      112.82     14.21 o 
  -3   8   7        3.54        4.00      3.53 o 
  -2   8   7      223.32      212.30     16.97 o 
  -1   8   7      135.00      138.80     13.49 o 
   0   8   7        6.83        8.96      3.67 o 
   1   8   7      137.77      137.80      4.90 o 
   2   8   7      185.33      183.65     10.00 o 
   3   8   7      113.09      109.64     10.94 o 
   4   8   7      128.54      138.81     12.69 o 
   5   8   7       14.39       17.79      3.83 o 
   6   8   7       10.83       10.17      4.20 o 
   7   8   7        0.03        8.61      3.13 o 
  -6   9   7        2.09        1.03      3.40 o 
  -5   9   7       11.98       11.30      5.59 o 
  -4   9   7        9.78        5.46      3.90 o 
  -3   9   7        1.39       13.50      5.15 o 
  -2   9   7        2.09        1.12      2.28 o 
  -1   9   7        9.01        7.21      3.62 o 
   0   9   7      104.99      110.01     12.16 o 
   1   9   7       72.70       69.74      7.49 o 
   2   9   7      132.17      118.70     11.63 o 
   3   9   7       40.08       36.14      6.68 o 
   4   9   7        5.64        7.96      3.73 o 
   5   9   7        8.04        7.82      4.12 o 
   6   9   7       48.32       51.95     10.92 o 
   7   9   7        0.18        0.07      1.50 o 
  -6  10   7        0.11        5.45      4.47 o 
  -5  10   7        6.91       12.30      5.45 o 
  -4  10   7       65.84       68.48     12.21 o 
  -3  10   7       28.22       27.56      7.58 o 
  -2  10   7        0.57       -1.90      2.59 o 
  -1  10   7      262.30      307.84     21.17 o 
   0  10   7        0.07       -0.97      1.39 o 
   1  10   7       86.93       89.20      7.66 o 
   2  10   7        0.18        2.87      3.04 o 
   3  10   7      107.27      111.35     12.34 o 
   4  10   7      143.81      168.79     15.68 o 
   5  10   7       31.16       34.99      7.75 o 
   6  10   7        2.35        1.69      2.30 o 
   7  10   7        0.01        1.87      2.94 o 
  -5  11   7        0.06        1.44      3.84 o 
  -4  11   7      105.00      113.35     15.40 o 
  -3  11   7        0.00       -2.54      2.90 o 
  -2  11   7       28.35       28.20      7.46 o 
  -1  11   7      117.24      127.13     14.33 o 
   0  11   7        5.88        3.75      3.59 o 
   1  11   7      510.53      549.20     19.56 o 
   2  11   7       55.60       43.17      7.98 o 
   3  11   7        0.05       -1.82      2.25 o 
   4  11   7       17.34       26.57      7.04 o 
   5  11   7       97.05      109.76     13.99 o 
   6  11   7        5.32        5.18      2.82 o 
  -5  12   7        0.22       -0.02      4.44 o 
  -4  12   7        1.27        2.47      3.65 o 
  -3  12   7       23.79       35.94      9.02 o 
  -2  12   7      154.73      188.26     18.69 o 
  -1  12   7        0.69        4.15      2.47 o 
   0  12   7      124.96      107.95     13.30 o 
   1  12   7        4.86        3.38      2.38 o 
   2  12   7       36.79       32.92      7.47 o 
   3  12   7      181.02      190.94     17.62 o 
   4  12   7       32.87       42.33      8.89 o 
   5  12   7        3.27        3.66      3.86 o 
   6  12   7       35.30       35.25     12.97 o 
  -4  13   7        3.29        6.76      4.56 o 
  -3  13   7        4.44        9.23      5.38 o 
  -2  13   7        1.45        6.12      2.86 o 
  -1  13   7        6.96        3.42      3.75 o 
   0  13   7      160.05      170.93     17.25 o 
   1  13   7        2.73        1.45      2.03 o 
   2  13   7       22.58       32.08      7.69 o 
   3  13   7        0.41        1.87      3.47 o 
   4  13   7        1.44       -0.13      3.29 o 
   5  13   7       53.18       47.18      9.74 o 
   6  13   7        4.13        3.05      4.24 o 
  -4  14   7        2.92        9.35      5.52 o 
  -3  14   7        1.44        2.43      2.56 o 
  -2  14   7       62.23       83.11     13.36 o 
  -1  14   7       16.24       34.01      8.50 o 
   0  14   7       13.40       13.02      3.80 o 
   1  14   7       11.42       13.46      3.97 o 
   2  14   7        0.30        4.38      3.96 o 
   3  14   7       45.21       53.36      9.81 o 
   4  14   7       19.21       18.64      7.16 o 
   5  14   7        8.74        1.89      3.66 o 
  -3  15   7        0.43       -0.30      2.73 o 
  -2  15   7        4.62        7.06      4.52 o 
  -1  15   7        2.90        4.19      3.63 o 
   0  15   7       26.67       29.30      5.62 o 
   1  15   7       11.00       17.41      7.58 o 
   2  15   7        0.42        2.87      3.37 o 
   3  15   7        9.81       12.06      5.23 o 
   4  15   7       10.93        2.11      3.60 o 
  -2  16   7       20.38       37.33      9.24 o 
  -1  16   7       87.90      101.39     14.50 o 
   0  16   7        4.97        3.65      2.83 o 
   1  16   7        4.96       10.74      5.78 o 
   2  16   7        7.03        7.37      4.62 o 
   3  16   7       12.56       20.24      7.25 o 
   0  17   7        4.43       -2.22      3.19 o 
   0 -15   8        8.58        6.75      4.76 o 
  -2 -14   8        3.11       10.26      6.04 o 
  -1 -14   8        4.22        1.10      4.05 o 
   0 -14   8       51.93       53.42      7.61 o 
   1 -14   8       15.85        7.52      3.13 o 
   2 -14   8        6.69       -5.55      5.55 o 
  -3 -13   8      144.81      156.15     19.19 o 
  -2 -13   8       99.48      121.82     16.35 o 
  -1 -13   8       23.03       34.53      8.80 o 
   0 -13   8       15.54       15.66      4.50 o 
   1 -13   8        0.13        0.32      2.26 o 
   2 -13   8       34.08       39.28      9.87 o 
   3 -13   8       22.04       20.02      7.10 o 
  -4 -12   8        0.62       -0.75      3.81 o 
  -3 -12   8       31.27       22.42      4.71 o 
  -2 -12   8        0.02        3.19      4.45 o 
  -1 -12   8        0.21        1.37      2.88 o 
   0 -12   8       39.96       43.74      6.58 o 
   1 -12   8        0.08        0.88      4.06 o 
   2 -12   8       54.89       55.60      9.92 o 
   3 -12   8       42.59       55.76     10.89 o 
   4 -12   8        7.38       11.15      5.45 o 
  -5 -11   8        1.12       -3.01      4.77 o 
  -4 -11   8      102.26      105.07     18.30 o 
  -3 -11   8       90.98       93.27      9.54 o 
  -2 -11   8       56.65       65.88      7.54 o 
  -1 -11   8        4.12       -4.73      4.73 o 
   0 -11   8      119.87      127.40     10.35 o 
   1 -11   8       41.75       41.47      6.10 o 
   2 -11   8       25.80       29.10      5.02 o 
   3 -11   8        0.10       -0.99      2.49 o 
   4 -11   8      129.66      136.11     11.68 o 
   5 -11   8       32.48       32.73      9.08 o 
  -5 -10   8        0.02        1.44      1.24 o 
  -4 -10   8       46.97       50.21      6.77 o 
  -3 -10   8      148.41      150.26     11.46 o 
  -2 -10   8      158.61      156.04     11.32 o 
  -1 -10   8        5.92        4.98      2.67 o 
   0 -10   8       42.13       42.32      6.64 o 
   1 -10   8        2.33       -0.11      1.71 o 
   2 -10   8      641.14      656.65     18.23 o 
   3 -10   8       25.42       22.90      4.77 o 
   4 -10   8        3.43        3.81      2.37 o 
   5 -10   8        0.06        0.20      2.38 o 
   6 -10   8       63.31       90.61     13.67 o 
  -6  -9   8        1.53        4.75      3.80 o 
  -5  -9   8       14.75       19.46      5.18 o 
  -4  -9   8       65.45       59.60      7.16 o 
  -3  -9   8       15.77       14.04      3.89 o 
  -2  -9   8       24.33       19.77      4.12 o 
  -1  -9   8      141.91      135.83      9.90 o 
   0  -9   8       28.89       26.21      3.82 o 
   1  -9   8       50.78       49.14      5.45 o 
   2  -9   8        0.86       -0.13      1.54 o 
   3  -9   8      133.80      131.73     15.06 o 
   4  -9   8       72.59       75.38      8.14 o 
   5  -9   8        3.09        0.43      3.75 o 
   6  -9   8        0.54        0.57      3.40 o 
  -6  -8   8       60.88       46.97      9.65 o 
  -5  -8   8        1.90        0.87      1.62 o 
  -4  -8   8       12.80       14.33      2.77 o 
  -3  -8   8       22.04       18.68      2.94 o 
  -2  -8   8       42.07       31.39      3.48 o 
  -1  -8   8        3.00        5.51      1.81 o 
   0  -8   8       97.43       99.94      5.73 o 
   1  -8   8      314.55      321.11     11.71 o 
   2  -8   8       18.78       26.60      5.58 o 
   3  -8   8       56.60       60.67      6.70 o 
   4  -8   8        0.15       -0.73      2.15 o 
   5  -8   8        3.63        4.19      2.50 o 
   6  -8   8        3.30       -2.61      2.61 o 
  -6  -7   8       15.45       10.78      2.95 o 
  -5  -7   8       77.28       78.70      6.47 o 
  -4  -7   8        3.24        4.59      1.86 o 
  -3  -7   8      255.00      244.01      9.65 o 
  -2  -7   8       56.09       55.95      4.30 o 
  -1  -7   8       69.89       78.61      4.13 o 
   0  -7   8       37.45       31.91      3.18 o 
   1  -7   8       11.34        7.38      1.94 o 
   2  -7   8       72.86       66.91      6.80 o 
   3  -7   8      188.42      168.96     10.62 o 
   4  -7   8      112.58       99.58      8.59 o 
   5  -7   8      109.35      102.09     11.74 o 
   6  -7   8       38.47       37.25      5.93 o 
   7  -7   8       26.46       30.01      5.35 o 
  -7  -6   8       31.61       30.49      8.24 o 
  -6  -6   8      109.92      117.65      8.21 o 
  -5  -6   8       12.67        9.00      2.48 o 
  -4  -6   8       33.41       34.74      4.03 o 
  -3  -6   8        4.08        6.76      1.85 o 
  -2  -6   8        1.37       -0.17      1.12 o 
  -1  -6   8      163.57      170.28      5.65 o 
   0  -6   8      489.04      477.83     11.32 o 
   1  -6   8       51.48       52.64      3.88 o 
   2  -6   8       63.70       67.84      6.26 o 
   3  -6   8       43.08       55.11      5.93 o 
   4  -6   8       21.67       20.49      3.94 o 
   5  -6   8       92.20       92.35      9.25 o 
   6  -6   8       50.66       50.59      6.54 o 
   7  -6   8        6.09        6.53      3.76 o 
  -7  -5   8        1.58        2.21      4.24 o 
  -6  -5   8       31.86       31.52      4.40 o 
  -5  -5   8        0.35        0.54      1.17 o 
  -4  -5   8       57.65       58.20      3.65 o 
  -3  -5   8      201.09      198.18      6.07 o 
  -2  -5   8      854.15      847.59     11.89 o 
  -1  -5   8       39.28       40.86      2.61 o 
   0  -5   8      118.25      108.36      7.89 o 
   1  -5   8        5.04        4.79      1.33 o 
   2  -5   8        0.31       -0.14      1.27 o 
   3  -5   8      268.96      269.80     12.39 o 
   4  -5   8      272.89      264.35     12.79 o 
   5  -5   8       60.24       60.85      7.01 o 
   6  -5   8       22.21       29.78      4.92 o 
   7  -5   8        3.66        6.60      3.86 o 
  -7  -4   8        1.03       -1.85      1.87 o 
  -6  -4   8       24.69       22.18      3.63 o 
  -5  -4   8       10.20        9.06      2.37 o 
  -4  -4   8        4.22        3.91      1.18 o 
  -3  -4   8       25.78       27.38      2.26 o 
  -2  -4   8        0.22       -0.70      0.70 o 
  -1  -4   8       67.15       57.95      3.00 o 
   0  -4   8     1016.87     1042.27     13.78 o 
   1  -4   8        2.69        0.25      1.07 o 
   2  -4   8      440.40      417.40     21.07 o 
   3  -4   8        4.69        3.93      1.18 o 
   4  -4   8       96.75      104.36      5.93 o 
   5  -4   8        4.27        4.44      1.64 o 
   6  -4   8      137.13      149.24      8.34 o 
   7  -4   8        8.76       10.19      4.07 o 
  -7  -3   8        9.36       10.91      5.37 o 
  -6  -3   8      174.18      176.99     11.32 o 
  -5  -3   8       12.92       11.36      2.40 o 
  -4  -3   8       58.26       57.97      4.52 o 
  -3  -3   8        6.94        5.67      1.21 o 
  -2  -3   8        0.08        0.76      0.60 o 
  -1  -3   8     2506.37     2564.33     18.31 o 
   0  -3   8       40.39       37.40      3.53 o 
   1  -3   8       99.52       97.27      5.26 o 
   2  -3   8        6.34        2.92      1.47 o 
   3  -3   8       13.25       14.46      2.73 o 
   4  -3   8     1018.96     1024.04     17.92 o 
   5  -3   8       29.34       24.65      3.24 o 
   6  -3   8       38.34       35.61      4.14 o 
   7  -3   8        6.24        7.95      2.89 o 
  -7  -2   8       21.64       20.29      6.83 o 
  -6  -2   8       44.27       36.82      7.71 o 
  -5  -2   8       71.37       72.57     10.81 o 
  -4  -2   8       27.76       26.38      3.97 o 
  -3  -2   8       31.74       32.02      3.31 o 
  -2  -2   8      173.16      178.09      5.17 o 
  -1  -2   8      178.35      187.82      5.14 o 
   0  -2   8       45.16       38.42      2.40 o 
   1  -2   8      968.33      981.08     13.90 o 
   2  -2   8       61.05       72.55      9.11 o 
   3  -2   8       15.87        8.08      2.10 o 
   4  -2   8       90.78       84.95      6.50 o 
   5  -2   8       29.11       31.36      4.36 o 
   6  -2   8       14.27       16.48      3.63 o 
   7  -2   8        6.26        4.63      2.32 o 
   8  -2   8       13.78        6.58      4.08 o 
  -7  -1   8       53.84       46.86     10.19 o 
  -6  -1   8      148.87      139.94     15.29 o 
  -5  -1   8       86.07       71.64     10.17 o 
  -4  -1   8       84.14       77.90      9.41 o 
  -3  -1   8       97.02       92.04      7.92 o 
  -2  -1   8      175.94      168.65      6.09 o 
  -1  -1   8      277.48      289.44      7.86 o 
   0  -1   8        8.18        8.99      1.29 o 
   1  -1   8        9.98       12.29      1.62 o 
   2  -1   8       37.53       35.75      3.03 o 
   3  -1   8      746.57      768.20     17.05 o 
   4  -1   8       38.20       38.70      4.21 o 
   5  -1   8       18.16       17.48      3.28 o 
   6  -1   8      109.79      103.33     12.17 o 
   7  -1   8        3.22        6.04      2.89 o 
   8  -1   8       16.06       14.13      5.45 o 
  -7   0   8        7.41       10.09      5.37 o 
  -6   0   8       21.00       26.21      6.79 o 
  -5   0   8        1.41        0.07      2.10 o 
  -4   0   8      190.74      215.71     15.84 o 
  -3   0   8       77.97       73.50      8.29 o 
  -2   0   8      363.87      338.24     11.12 o 
  -1   0   8       17.53       17.65      2.06 o 
   0   0   8      353.80      367.27      8.89 o 
   1   0   8      113.34      115.28      5.38 o 
   2   0   8      115.98      106.16      3.17 o 
   3   0   8       55.19       58.84      3.41 o 
   4   0   8       11.64       13.04      1.90 o 
   5   0   8       42.65       44.71      6.58 o 
   6   0   8        1.37       -3.45      3.45 o 
   7   0   8        0.40        1.06      1.54 o 
   8   0   8       13.81       18.92      6.46 o 
  -7   1   8        1.36        6.02      4.50 o 
  -6   1   8        0.59       -0.54      2.42 o 
  -5   1   8       15.63        7.35      4.11 o 
  -4   1   8       28.84       28.73      6.01 o 
  -3   1   8       43.06       38.25      6.44 o 
  -2   1   8      667.99      648.00     13.79 o 
  -1   1   8      337.82      349.05      8.91 o 
   0   1   8      118.69      100.77      3.23 o 
   1   1   8       56.98       43.65      2.70 o 
   2   1   8      150.82      139.63      4.25 o 
   3   1   8      220.45      224.18      6.22 o 
   4   1   8      207.10      210.37      6.78 o 
   5   1   8        8.42        6.60      2.33 o 
   6   1   8       80.65       87.60      7.55 o 
   7   1   8        3.19        4.06      3.61 o 
   8   1   8        1.18        4.87      3.64 o 
  -7   2   8        7.45        4.51      3.68 o 
  -6   2   8       29.84       35.92      8.49 o 
  -5   2   8       85.94       92.77     11.82 o 
  -4   2   8      137.47      156.86     14.03 o 
  -3   2   8      342.85      317.09     18.19 o 
  -2   2   8        8.51        5.94      3.97 o 
  -1   2   8       51.34       55.99      6.68 o 
   0   2   8     2105.32     2179.38     48.73 o 
   1   2   8      169.46      144.36      4.23 o 
   2   2   8      217.59      218.85      5.52 o 
   3   2   8       36.21       31.26      4.98 o 
   4   2   8       13.13        6.83      2.12 o 
   5   2   8       99.53       87.30      6.98 o 
   6   2   8       60.85       56.44      6.52 o 
   7   2   8        0.03        0.55      1.90 o 
   8   2   8       56.72       88.08     14.54 o 
  -7   3   8        8.79       13.37      5.87 o 
  -6   3   8        5.77        3.96      3.19 o 
  -5   3   8        2.15        3.71      3.29 o 
  -4   3   8       11.90       11.83      4.38 o 
  -3   3   8      355.51      361.18     20.37 o 
  -2   3   8      368.70      346.96     20.42 o 
  -1   3   8      764.97      761.00     55.36 o 
   0   3   8        4.40        5.81      1.46 o 
   1   3   8        0.37        0.05      0.67 o 
   2   3   8      457.72      416.76      7.76 o 
   3   3   8        2.66        1.04      1.04 o 
   4   3   8      182.08      177.87      9.09 o 
   5   3   8       26.30       29.69      4.09 o 
   6   3   8       24.47       21.28      4.84 o 
   7   3   8       29.47       34.91      5.36 o 
   8   3   8       20.05       20.27      6.13 o 
  -7   4   8       10.80       18.63      6.45 o 
  -6   4   8        9.14       13.48      6.13 o 
  -5   4   8       67.94       85.32     12.52 o 
  -4   4   8      198.97      198.11     16.76 o 
  -3   4   8        0.30        2.77      1.20 o 
  -2   4   8        1.50        1.56      3.98 o 
  -1   4   8      202.08      198.49      8.93 o 
   0   4   8      180.95      191.87      6.92 o 
   1   4   8     1246.59     1202.51     18.22 o 
   2   4   8      648.80      668.20     15.44 o 
   3   4   8       30.85       29.80      2.78 o 
   4   4   8       44.90       40.03      4.69 o 
   5   4   8        1.52       -1.95      1.95 o 
   6   4   8       96.56      100.47      8.29 o 
   7   4   8       77.42       78.36      7.97 o 
   8   4   8       35.72       44.95      9.63 o 
  -7   5   8        0.63       -2.94      4.11 o 
  -6   5   8       56.14       66.87     11.91 o 
  -5   5   8       10.17        4.22      3.73 o 
  -4   5   8        0.96       -1.89      2.77 o 
  -3   5   8       29.71       29.03      3.39 o 
  -2   5   8       57.26       56.07      8.20 o 
  -1   5   8      336.50      365.60     19.86 o 
   0   5   8        0.34        0.64      1.95 o 
   1   5   8       78.40       75.22      3.95 o 
   2   5   8       37.25       38.70      5.17 o 
   3   5   8        9.60        9.36      1.73 o 
   4   5   8        5.15        7.29      2.32 o 
   5   5   8        5.33        3.74      3.16 o 
   6   5   8      121.04      132.60      9.74 o 
   7   5   8       12.07       16.16      3.90 o 
   8   5   8        0.01       -2.94      2.94 o 
  -7   6   8       27.62       36.92      9.91 o 
  -6   6   8       12.40        8.81      5.34 o 
  -5   6   8        4.11       -1.64      3.08 o 
  -4   6   8      900.34      951.63     39.05 o 
  -3   6   8      103.30      107.29     12.61 o 
  -2   6   8       63.64       54.77      8.39 o 
  -1   6   8       88.56       93.93     10.58 o 
   0   6   8      269.51      283.04     17.45 o 
   1   6   8      419.97      383.31      9.78 o 
   2   6   8        5.20        0.24      1.64 o 
   3   6   8      193.44      194.41      8.11 o 
   4   6   8       10.34        8.11      2.89 o 
   5   6   8       22.10       20.61      5.15 o 
   6   6   8        0.91        4.61      2.22 o 
   7   6   8       14.71       18.33      3.82 o 
   8   6   8       44.09       77.24     12.22 o 
  -6   7   8       23.30       19.26      6.78 o 
  -5   7   8       47.84       39.73      9.35 o 
  -4   7   8        2.16        0.92      3.74 o 
  -3   7   8      203.97      201.89     17.42 o 
  -2   7   8      333.13      362.47     22.35 o 
  -1   7   8        2.49        9.35      4.04 o 
   0   7   8      163.67      159.42     13.74 o 
   1   7   8       84.91       81.37      3.98 o 
   2   7   8      121.09      127.74      7.99 o 
   3   7   8       86.14       88.16      9.47 o 
   4   7   8        2.44        1.39      1.76 o 
   5   7   8       15.18       24.64      4.48 o 
   6   7   8      121.20      135.38     10.50 o 
   7   7   8        0.35        1.41      1.90 o 
  -6   8   8        8.50       13.03      6.30 o 
  -5   8   8      205.17      254.76     23.50 o 
  -4   8   8       90.24       90.43     13.20 o 
  -3   8   8       37.58       32.05      7.41 o 
  -2   8   8        0.48       -0.50      2.66 o 
  -1   8   8      131.10      137.18     13.82 o 
   0   8   8      403.92      414.33     22.74 o 
   1   8   8        0.09       -1.61      1.61 o 
   2   8   8        0.17        1.75      1.49 o 
   3   8   8       23.16       30.25      5.83 o 
   4   8   8        5.37        2.20      2.85 o 
   5   8   8       21.85       18.15      3.99 o 
   6   8   8        2.95       -0.23      2.38 o 
   7   8   8       32.16       32.60      6.90 o 
  -6   9   8       13.30       25.02      8.10 o 
  -5   9   8       47.69       65.52     12.02 o 
  -4   9   8        8.69       13.63      5.61 o 
  -3   9   8       94.54       80.67     12.08 o 
  -2   9   8      142.94      162.34     15.95 o 
  -1   9   8       99.11      103.08     12.57 o 
   0   9   8        9.29       11.15      4.31 o 
   1   9   8       95.81       89.05      7.41 o 
   2   9   8       74.16       70.03      8.95 o 
   3   9   8       10.30        0.98      2.25 o 
   4   9   8       35.90       32.39      7.11 o 
   5   9   8       35.97       44.97      6.16 o 
   6   9   8       41.83       42.02      6.48 o 
   7   9   8        6.83        4.96      4.43 o 
  -5  10   8       47.28       53.99     11.25 o 
  -4  10   8       63.21       63.18     11.63 o 
  -3  10   8       22.91       23.95      7.00 o 
  -2  10   8       14.62       16.25      6.18 o 
  -1  10   8       91.96       89.62     11.77 o 
   0  10   8       13.24       13.46      4.96 o 
   1  10   8      111.73      115.54      8.81 o 
   2  10   8      197.05      208.63     16.65 o 
   3  10   8       68.28       81.03     10.57 o 
   4  10   8        2.02        5.27      3.38 o 
   5  10   8       17.61       18.44      4.30 o 
   6  10   8        8.45        7.21      6.35 o 
   7  10   8       25.17       33.66      5.86 o 
  -5  11   8        2.29        1.45      3.88 o 
  -4  11   8        8.85        8.65      5.14 o 
  -3  11   8       67.60       64.87     12.25 o 
  -2  11   8      100.78       92.56     13.26 o 
  -1  11   8        6.75        7.46      4.31 o 
   0  11   8       44.84       54.01      9.56 o 
   1  11   8       26.55       24.79      4.60 o 
   2  11   8        0.00        3.91      3.50 o 
   3  11   8       37.19       45.71      8.25 o 
   4  11   8      192.92      223.19     18.75 o 
   5  11   8        0.39       -3.65      3.65 o 
   6  11   8       56.56       67.43     12.09 o 
  -5  12   8        4.66        3.17      3.99 o 
  -4  12   8       31.50       26.16      8.10 o 
  -3  12   8       10.62       -0.13      3.17 o 
  -2  12   8        0.42        4.90      3.58 o 
  -1  12   8       23.29       40.26      8.83 o 
   0  12   8       33.85       38.04      8.25 o 
   1  12   8        4.89        5.76      3.65 o 
   2  12   8       95.13       91.90     12.24 o 
   3  12   8       28.53       27.19      7.05 o 
   4  12   8        5.17        4.24      3.71 o 
   5  12   8        1.16        1.65      2.80 o 
   6  12   8        0.42        8.08      6.04 o 
  -4  13   8       12.72       22.80      7.88 o 
  -3  13   8        1.76       -0.67      3.54 o 
  -2  13   8      177.12      180.51     19.38 o 
  -1  13   8       69.97       69.07     11.83 o 
   0  13   8        1.08        0.79      3.06 o 
   1  13   8       13.79       11.39      3.56 o 
   2  13   8        3.95       -1.90      2.91 o 
   3  13   8        2.85        9.19      4.85 o 
   4  13   8       30.32       30.21      7.63 o 
   5  13   8       13.51       21.02      6.78 o 
  -3  14   8       11.21       15.51      6.78 o 
  -2  14   8       57.35       70.21     12.41 o 
  -1  14   8       22.44       15.24      6.33 o 
   0  14   8       22.90       31.75      5.64 o 
   1  14   8        0.78       -0.54      2.19 o 
   2  14   8        4.57        3.75      3.38 o 
   3  14   8       79.62       89.29     13.23 o 
   4  14   8        0.98       -0.93      2.78 o 
  -3  15   8       48.19       67.01     12.74 o 
  -2  15   8        6.77        7.94      5.30 o 
  -1  15   8        9.22       11.22      5.40 o 
   0  15   8       25.11       33.21      5.88 o 
   1  15   8        1.75        2.49      4.53 o 
   2  15   8       20.67       21.09      7.18 o 
   3  15   8       16.37       13.58      5.45 o 
   4  15   8        1.89       -0.71      2.06 o 
  -1  16   8        1.01        5.07      4.46 o 
   0  16   8        5.32        7.80      3.34 o 
   1  16   8        8.02        7.78      4.26 o 
   2  16   8        9.96        4.90      3.45 o 
  -1 -14   9      114.26      124.69     16.69 o 
   0 -14   9        0.01       -4.33      4.33 o 
   1 -14   9       33.22       25.59      5.48 o 
  -2 -13   9       17.69        9.11      5.52 o 
  -1 -13   9        6.52        9.17      5.48 o 
   0 -13   9        0.85       -1.79      2.71 o 
   1 -13   9      178.27      193.56     13.98 o 
   2 -13   9        5.65       -0.06      3.39 o 
   3 -13   9        7.38        7.00      5.69 o 
  -3 -12   9       10.80        8.97      3.56 o 
  -2 -12   9       69.56       80.64     13.16 o 
  -1 -12   9       25.00       37.84      9.33 o 
   0 -12   9      237.27      241.95     15.14 o 
   1 -12   9      102.37      107.70     10.06 o 
   2 -12   9        1.29        1.39      3.85 o 
   3 -12   9       98.31       99.51     14.75 o 
   4 -12   9        0.64        1.60      4.17 o 
  -4 -11   9        1.11        8.42      3.57 o 
  -3 -11   9       44.04       45.84      6.83 o 
  -2 -11   9        4.00        5.66      2.77 o 
  -1 -11   9       18.62       18.53      6.23 o 
   0 -11   9      349.03      364.69     17.87 o 
   1 -11   9        0.10        0.83      5.10 o 
   2 -11   9       35.42       32.11      4.52 o 
   3 -11   9       89.17       93.88     15.82 o 
   4 -11   9        0.38       -2.31      2.31 o 
  -5 -10   9       31.79       25.41     15.07 o 
  -4 -10   9        4.54        4.62      3.63 o 
  -3 -10   9        6.47       11.54      3.69 o 
  -2 -10   9      171.94      186.59     12.86 o 
  -1 -10   9       42.19       40.60      6.00 o 
   0 -10   9       31.13       32.88      5.37 o 
   1 -10   9       15.55       17.59      3.26 o 
   2 -10   9        2.12       -0.71      2.24 o 
   3 -10   9       13.97       12.66      5.96 o 
   4 -10   9       26.70       22.24      4.81 o 
   5 -10   9       17.41       18.20      4.75 o 
  -5  -9   9       17.86        8.89      3.62 o 
  -4  -9   9        0.15       -2.03      2.03 o 
  -3  -9   9      118.07      119.01     13.41 o 
  -2  -9   9       17.28       18.46      4.14 o 
  -1  -9   9      101.93       96.74      8.83 o 
   0  -9   9       69.31       84.38      6.49 o 
   1  -9   9      101.36      103.81      7.26 o 
   2  -9   9       11.56        8.78      4.54 o 
   3  -9   9       10.69       13.30      3.65 o 
   4  -9   9        0.06       -2.20      2.20 o 
   5  -9   9        2.36       -2.36      2.36 o 
   6  -9   9       15.62       16.19      4.32 o 
  -6  -8   9       46.02       52.17      7.56 o 
  -5  -8   9       21.83       20.22      6.61 o 
  -4  -8   9        0.08        0.21      1.89 o 
  -3  -8   9       18.75        9.56      3.27 o 
  -2  -8   9       24.16       25.10      4.63 o 
  -1  -8   9      839.29      882.63     27.43 o 
   0  -8   9       34.96       36.94      3.67 o 
   1  -8   9      102.67       99.06      6.82 o 
   2  -8   9       24.88       29.45      4.82 o 
   3  -8   9      168.50      163.91     11.28 o 
   4  -8   9       12.50        9.09      3.17 o 
   5  -8   9        4.08       -0.18      2.12 o 
   6  -8   9       27.01       24.70      9.09 o 
  -6  -7   9       28.16       32.30      5.69 o 
  -5  -7   9        7.24        2.46      5.06 o 
  -4  -7   9      410.03      414.65     36.20 o 
  -3  -7   9        3.16        3.91      5.49 o 
  -2  -7   9       24.21       20.00      4.35 o 
  -1  -7   9        0.29        2.52      1.62 o 
   0  -7   9      107.99      113.13      6.06 o 
   1  -7   9      651.26      664.36     16.75 o 
   2  -7   9        3.00        4.19      3.06 o 
   3  -7   9       38.72       36.12      5.39 o 
   4  -7   9       45.65       44.27      5.91 o 
   5  -7   9       13.56       12.02      5.36 o 
   6  -7   9        7.34        5.17      3.48 o 
  -6  -6   9       12.92        6.44      3.19 o 
  -5  -6   9        0.43        5.28      3.62 o 
  -4  -6   9      130.95      133.84     10.49 o 
  -3  -6   9       17.32       21.54      4.33 o 
  -2  -6   9      556.73      608.08     15.51 o 
  -1  -6   9        5.97        8.94      2.11 o 
   0  -6   9       17.71       19.77      2.61 o 
   1  -6   9        2.46        3.87      1.37 o 
   2  -6   9        0.13        0.69      1.61 o 
   3  -6   9      329.30      340.37     14.84 o 
   4  -6   9       44.92       37.58      5.39 o 
   5  -6   9      112.80      124.94     17.24 o 
   6  -6   9        1.05       -0.93      1.63 o 
   7  -6   9       28.24       36.74      8.25 o 
  -7  -5   9        2.54        1.93      2.80 o 
  -6  -5   9        0.03        2.00      3.38 o 
  -5  -5   9       31.50       31.52      3.54 o 
  -4  -5   9      124.60      132.51      6.51 o 
  -3  -5   9       97.48       99.63      5.27 o 
  -2  -5   9       25.94       24.05      2.66 o 
  -1  -5   9       34.20       35.55      3.74 o 
   0  -5   9       98.54      105.96      6.52 o 
   1  -5   9       24.99       26.83      3.29 o 
   2  -5   9      111.57      113.20      8.03 o 
   3  -5   9      448.50      446.62     22.51 o 
   4  -5   9       12.74       13.56      3.21 o 
   5  -5   9       29.58       34.97      7.27 o 
   6  -5   9       60.42       70.18      7.46 o 
   7  -5   9        2.55        0.87      2.63 o 
  -7  -4   9        0.46        0.62      3.55 o 
  -6  -4   9        5.15       10.18      3.36 o 
  -5  -4   9       14.84       12.44      2.31 o 
  -4  -4   9        5.64        3.97      1.50 o 
  -3  -4   9      155.11      160.30      6.60 o 
  -2  -4   9       41.05       39.14      2.61 o 
  -1  -4   9      231.02      237.79      7.88 o 
   0  -4   9        0.21       -1.14      1.97 o 
   1  -4   9      273.70      285.77      9.83 o 
   2  -4   9       87.49       91.64      6.95 o 
   3  -4   9       33.07       31.07      4.23 o 
   4  -4   9       53.18       54.04      5.86 o 
   5  -4   9      159.43      183.24     11.12 o 
   6  -4   9        5.64        4.00      2.02 o 
   7  -4   9       21.50       28.32      7.35 o 
  -7  -3   9       15.40        7.26      4.67 o 
  -6  -3   9        2.45        0.36      2.20 o 
  -5  -3   9       93.78       98.14      5.95 o 
  -4  -3   9       79.11       71.17      4.82 o 
  -3  -3   9      507.43      528.30     11.90 o 
  -2  -3   9      167.23      175.00      5.47 o 
  -1  -3   9       24.05       23.66      1.92 o 
   0  -3   9      739.95      782.37     15.84 o 
   1  -3   9      125.05      123.76      6.28 o 
   2  -3   9        1.73        1.61      1.54 o 
   3  -3   9      533.01      547.77     19.51 o 
   4  -3   9       56.56       54.24      5.50 o 
   5  -3   9      111.54      106.75      6.58 o 
   6  -3   9        6.79        7.62      2.57 o 
   7  -3   9       26.50       37.33      7.98 o 
  -7  -2   9       45.31       50.22      9.75 o 
  -6  -2   9       18.13       23.55      6.25 o 
  -5  -2   9      113.06      104.93      8.44 o 
  -4  -2   9        5.37        5.92      2.27 o 
  -3  -2   9      366.21      372.40     11.54 o 
  -2  -2   9       68.14       70.19      3.82 o 
  -1  -2   9      428.90      440.71      9.06 o 
   0  -2   9      213.63      214.65      5.94 o 
   1  -2   9       46.33       48.08      3.33 o 
   2  -2   9        2.47       -0.94      1.30 o 
   3  -2   9       28.96       31.47      3.90 o 
   4  -2   9       49.06       55.78      5.40 o 
   5  -2   9       39.97       40.32      4.89 o 
   6  -2   9        8.86       10.09      3.07 o 
   7  -2   9        3.90        3.50      6.46 o 
  -7  -1   9        2.66        0.09      1.39 o 
  -6  -1   9       79.99       70.77     11.31 o 
  -5  -1   9       48.96       50.48      9.01 o 
  -4  -1   9      310.98      314.83     19.02 o 
  -3  -1   9       16.15       21.73      4.68 o 
  -2  -1   9        4.88        5.95      2.00 o 
  -1  -1   9        5.82        7.28      1.38 o 
   0  -1   9      221.25      219.60      7.78 o 
   1  -1   9      651.33      671.76     14.16 o 
   2  -1   9      720.16      688.65     14.45 o 
   3  -1   9       13.85       19.35      3.00 o 
   4  -1   9      134.73      121.90      7.53 o 
   5  -1   9       22.44       20.64      5.75 o 
   6  -1   9        3.18        2.15      2.63 o 
   7  -1   9       35.93       34.24      5.44 o 
   8  -1   9       24.97       23.60      6.98 o 
  -7   0   9       54.20       70.56     12.25 o 
  -6   0   9       48.38       48.36      9.53 o 
  -5   0   9       25.60       26.55      6.74 o 
  -4   0   9      236.05      235.12     16.94 o 
  -3   0   9       65.99       58.23      7.71 o 
  -2   0   9      483.76      490.64     16.71 o 
  -1   0   9        1.35        1.35      1.62 o 
   0   0   9        5.72        6.66      1.42 o 
   1   0   9       41.18       41.11      3.50 o 
   2   0   9       38.20       46.77      3.83 o 
   3   0   9        5.65        5.85      2.11 o 
   4   0   9       39.54       37.73      3.98 o 
   5   0   9      146.13      139.76     14.12 o 
   6   0   9       56.14       55.93      9.46 o 
   7   0   9        8.38        6.46      3.34 o 
   8   0   9        0.15        3.36      2.95 o 
  -7   1   9        0.04       -3.92      3.92 o 
  -6   1   9        7.16        6.17      4.46 o 
  -5   1   9      210.49      211.79     18.32 o 
  -4   1   9      269.43      319.25     20.21 o 
  -3   1   9        2.70       -2.06      2.26 o 
  -2   1   9       75.86       61.09      6.84 o 
  -1   1   9      122.36      120.98      5.69 o 
   0   1   9      404.64      329.84     26.80 o 
   1   1   9        4.79        2.88      1.03 o 
   2   1   9       64.20       53.99      2.67 o 
   3   1   9      560.50      588.25     10.21 o 
   4   1   9      201.79      208.41      9.51 o 
   5   1   9       86.12       81.98      6.77 o 
   6   1   9       49.24       38.86      8.12 o 
   7   1   9       38.72       36.47      7.95 o 
   8   1   9       17.60       22.82      6.97 o 
  -7   2   9       23.90       32.01      8.60 o 
  -6   2   9        5.48       -4.49      4.49 o 
  -5   2   9       10.45       19.47      5.95 o 
  -4   2   9        2.68        4.72      3.34 o 
  -3   2   9      190.27      208.95     15.46 o 
  -2   2   9       72.58       81.09      5.47 o 
  -1   2   9       61.19       64.60      4.25 o 
   0   2   9      183.39      186.02      6.99 o 
   1   2   9      367.11      342.12      8.50 o 
   2   2   9       68.19       65.96      3.18 o 
   3   2   9        0.34       -0.58      0.81 o 
   4   2   9       15.64       12.50      2.55 o 
   5   2   9      572.63      626.09     22.08 o 
   6   2   9       19.92       23.61      4.17 o 
   7   2   9        7.16       -4.05      4.05 o 
   8   2   9        6.88       15.99      6.04 o 
  -7   3   9        1.35       -4.18      4.18 o 
  -6   3   9       40.03       38.57      9.00 o 
  -5   3   9       54.81       63.58     10.41 o 
  -4   3   9       49.60       54.08      8.84 o 
  -3   3   9        5.94        5.26      3.26 o 
  -2   3   9        5.71        3.40      1.55 o 
  -1   3   9        5.97        7.05      2.24 o 
   0   3   9        3.97        3.59      1.37 o 
   1   3   9        6.65        4.61      1.06 o 
   2   3   9      121.29      119.25      4.38 o 
   3   3   9      292.60      284.25      8.49 o 
   4   3   9        3.60        2.78      2.95 o 
   5   3   9        3.97        6.22      2.43 o 
   6   3   9        2.18        3.12      7.78 o 
   7   3   9      105.13      111.37      9.42 o 
  -7   4   9       42.32       53.53     11.64 o 
  -6   4   9       11.89        6.71      5.19 o 
  -5   4   9        1.14       -1.30      2.88 o 
  -4   4   9       20.61       18.01      5.94 o 
  -3   4   9      148.03      170.37     14.90 o 
  -2   4   9        6.08        5.56      1.86 o 
  -1   4   9      242.10      246.64     17.46 o 
   0   4   9      569.66      574.67     19.78 o 
   1   4   9      117.49      109.21      4.41 o 
   2   4   9       29.63       28.22      2.53 o 
   3   4   9        0.95        2.03      1.10 o 
   4   4   9        4.99        7.57      2.34 o 
   5   4   9      171.79      175.41     10.27 o 
   6   4   9       15.63       23.70      4.28 o 
   7   4   9       32.46       30.25      5.17 o 
  -7   5   9        2.03       -0.92      3.59 o 
  -6   5   9       81.22       86.64     13.85 o 
  -5   5   9       37.47       44.84      9.37 o 
  -4   5   9        3.84        2.53      3.62 o 
  -3   5   9      174.13      175.16     15.62 o 
  -2   5   9       97.74       90.95      6.52 o 
  -1   5   9        8.08        6.96      2.10 o 
   0   5   9        1.53        0.55      1.39 o 
   1   5   9      147.25      139.62      5.09 o 
   2   5   9      456.44      452.21     14.51 o 
   3   5   9      151.27      141.11      6.28 o 
   4   5   9       36.85       45.13      5.11 o 
   5   5   9       21.94       20.07      3.98 o 
   6   5   9        0.19        1.75      2.00 o 
   7   5   9        6.44       10.32      3.36 o 
  -6   6   9        4.32        1.55      3.40 o 
  -5   6   9       41.37       47.76      9.68 o 
  -4   6   9       53.56       46.86      9.42 o 
  -3   6   9       14.64       18.04      6.07 o 
  -2   6   9      189.07      192.49     15.98 o 
  -1   6   9      124.80      104.18     11.72 o 
   0   6   9      209.29      196.94      9.11 o 
   1   6   9      220.70      207.20      6.96 o 
   2   6   9       82.94       78.96      7.90 o 
   3   6   9        8.75        8.03      2.62 o 
   4   6   9      567.45      581.92     18.74 o 
   5   6   9       28.66       25.76      5.50 o 
   6   6   9       14.64       10.16      3.05 o 
   7   6   9       17.28       19.57      7.93 o 
  -6   7   9        0.55       -2.41      3.79 o 
  -5   7   9       50.87       50.25     10.40 o 
  -4   7   9       15.04       13.02      5.45 o 
  -3   7   9       18.66       16.12      6.00 o 
  -2   7   9        6.46        4.07      3.52 o 
  -1   7   9      313.86      347.54     21.56 o 
   0   7   9       93.65       89.47      6.27 o 
   1   7   9       67.10       66.40      3.93 o 
   2   7   9      260.54      247.05     14.88 o 
   3   7   9      148.19      164.70      9.79 o 
   4   7   9       66.15       54.85      6.09 o 
   5   7   9        0.23        1.67      2.95 o 
   6   7   9        0.59        0.70      4.34 o 
   7   7   9       20.88       25.84      4.98 o 
  -6   8   9        0.01        1.23      3.00 o 
  -5   8   9        0.05        1.87      3.60 o 
  -4   8   9        0.40        1.32      3.23 o 
  -3   8   9        2.58        0.90      3.57 o 
  -2   8   9        1.73        1.40      3.09 o 
  -1   8   9      157.13      176.63     15.93 o 
   0   8   9      173.20      184.05     15.92 o 
   1   8   9       52.86       51.19      5.49 o 
   2   8   9        8.19        9.10      2.42 o 
   3   8   9       37.20       47.55      7.34 o 
   4   8   9      115.67      112.10      8.85 o 
   5   8   9       96.10      110.22      9.33 o 
   6   8   9        1.16        5.85      2.70 o 
   7   8   9       21.41       28.04      5.73 o 
  -6   9   9        0.37       -3.77      3.77 o 
  -5   9   9        7.34       11.85      5.95 o 
  -4   9   9       36.04       30.34      8.59 o 
  -3   9   9       14.39       14.28      5.36 o 
  -2   9   9      162.73      169.32     16.94 o 
  -1   9   9       31.19       31.97      7.28 o 
   0   9   9        0.34       -1.81      2.45 o 
   1   9   9        0.92        0.41      1.59 o 
   2   9   9       33.62       35.76      6.68 o 
   3   9   9      256.94      244.66     17.68 o 
   4   9   9        0.05        2.66      2.74 o 
   5   9   9        0.05        0.10      5.08 o 
   6   9   9       11.01       14.44      4.22 o 
   7   9   9       27.13       25.35      5.12 o 
  -5  10   9        4.51        2.26      3.88 o 
  -4  10   9        7.10        2.60      3.54 o 
  -3  10   9       56.75       67.63     11.77 o 
  -2  10   9        2.43        2.79      3.12 o 
  -1  10   9      104.63       99.48     13.12 o 
   0  10   9      206.78      245.36     20.08 o 
   1  10   9        3.14        1.97      2.24 o 
   2  10   9       24.74       26.66      6.29 o 
   3  10   9        0.60        0.02      2.04 o 
   4  10   9       42.12       51.21      8.94 o 
   5  10   9       47.20       64.46      7.78 o 
   6  10   9        0.62       -1.76      5.50 o 
  -5  11   9       13.39       21.90      7.41 o 
  -4  11   9        1.12       -4.96      4.96 o 
  -3  11   9        0.42        6.63      4.10 o 
  -2  11   9       25.62       24.96      6.96 o 
  -1  11   9        1.90       -0.12      2.67 o 
   0  11   9       32.65       32.02      7.71 o 
   1  11   9        0.40       -0.58      2.32 o 
   2  11   9      195.85      216.41     17.67 o 
   3  11   9        4.60        3.24      4.31 o 
   4  11   9        6.18        8.51      4.24 o 
   5  11   9        3.39        0.35      4.15 o 
   6  11   9        0.00       -0.24      3.78 o 
  -4  12   9       29.20       19.33      7.48 o 
  -3  12   9        2.70       -0.36      3.18 o 
  -2  12   9        5.71        7.87      4.84 o 
  -1  12   9        5.49        9.05      4.91 o 
   0  12   9      130.24      127.76     15.48 o 
   1  12   9       12.10       11.32      3.44 o 
   2  12   9       11.37       10.85      4.69 o 
   3  12   9        5.44        4.77      3.86 o 
   4  12   9       48.99       59.99     10.36 o 
   5  12   9        6.32        0.82      2.43 o 
  -4  13   9        5.17       12.28      6.20 o 
  -3  13   9       49.17       66.78     12.55 o 
  -2  13   9        0.06        8.21      4.68 o 
  -1  13   9       48.98       49.40     10.08 o 
   0  13   9        0.91       -2.13      2.31 o 
   1  13   9       41.23       55.30      7.24 o 
   2  13   9       54.53       67.05     10.83 o 
   3  13   9       78.70      105.54     13.90 o 
   4  13   9       13.91       18.46      6.06 o 
   5  13   9        0.81        4.15      3.94 o 
  -3  14   9       10.10        3.40      2.83 o 
  -2  14   9       34.24       40.91      9.85 o 
  -1  14   9       12.16        6.19      4.49 o 
   0  14   9       33.66       34.32      5.91 o 
   1  14   9      109.60      123.80     11.23 o 
   2  14   9       32.60       34.06      8.16 o 
   3  14   9        1.50        2.30      2.94 o 
   4  14   9       45.68       56.49     10.76 o 
  -2  15   9        2.09        3.14      3.51 o 
  -1  15   9        1.20        6.53      4.48 o 
   0  15   9        0.13        2.21      2.16 o 
   1  15   9       30.77       43.42      6.86 o 
   2  15   9       16.22        6.95      5.08 o 
   3  15   9        1.15       -4.64      4.64 o 
   0  16   9       12.08       20.03      7.88 o 
   1  16   9        0.03       -4.51      4.51 o 
  -1 -13  10        0.93        9.62      5.84 o 
   0 -13  10        3.43        3.32      4.55 o 
   1 -13  10        2.94        1.51      5.61 o 
   2 -13  10        7.66       -0.77      3.09 o 
  -3 -12  10        9.40        6.91      3.26 o 
  -2 -12  10       64.07       61.65     12.05 o 
  -1 -12  10      126.95      130.99     16.93 o 
   0 -12  10       55.95       47.92     10.06 o 
   1 -12  10       14.76       12.65      9.17 o 
   2 -12  10        0.06        2.23      3.85 o 
   3 -12  10       10.71       18.39      6.72 o 
  -4 -11  10       31.96       34.77      9.19 o 
  -3 -11  10       86.17       98.24     10.14 o 
  -2 -11  10       39.03       30.27      5.72 o 
  -1 -11  10       30.01       35.63      8.76 o 
   0 -11  10        2.14        5.96      4.67 o 
   1 -11  10        4.38        2.11      8.91 o 
   2 -11  10        3.44        1.80      2.65 o 
   3 -11  10       12.35       13.06      4.00 o 
   4 -11  10        4.90        3.29      3.37 o 
  -5 -10  10       19.31       13.62      5.65 o 
  -4 -10  10       71.54       69.88      8.55 o 
  -3 -10  10        0.61       -0.35      2.28 o 
  -2 -10  10       33.73       29.98      8.65 o 
  -1 -10  10       20.51       22.82      4.99 o 
   0 -10  10        4.48        3.96      3.97 o 
   1 -10  10        2.11        3.90      2.28 o 
   2 -10  10       11.84       11.95      3.92 o 
   3 -10  10      192.09      196.66     13.86 o 
   4 -10  10        1.81        1.37      2.29 o 
   5 -10  10        0.92       -4.62      4.62 o 
  -5  -9  10        0.92        1.84      6.26 o 
  -4  -9  10       20.74       19.02      4.89 o 
  -3  -9  10      263.95      286.82     16.36 o 
  -2  -9  10       61.05       69.40      7.93 o 
  -1  -9  10       61.36       53.18      6.89 o 
   0  -9  10       59.38       60.09      5.79 o 
   1  -9  10      183.82      199.56     10.44 o 
   2  -9  10        1.45       -1.46      2.33 o 
   3  -9  10       36.92       34.47      5.94 o 
   4  -9  10        5.74        1.13      2.37 o 
   5  -9  10       83.68       98.28      9.76 o 
  -5  -8  10        4.98        5.59      3.07 o 
  -4  -8  10       34.32       32.70      5.88 o 
  -3  -8  10        6.91        7.25      4.30 o 
  -2  -8  10      223.65      228.03     13.83 o 
  -1  -8  10       34.68       32.52      4.27 o 
   0  -8  10       74.30       77.94      6.35 o 
   1  -8  10      108.61      112.22      7.62 o 
   2  -8  10      319.40      338.00     16.26 o 
   3  -8  10      141.46      137.26     10.70 o 
   4  -8  10       66.48       66.82      7.67 o 
   5  -8  10        7.19       10.85      3.46 o 
   6  -8  10        6.31        7.92      3.31 o 
  -6  -7  10        0.32        1.64      1.74 o 
  -5  -7  10        1.78        0.08      2.39 o 
  -4  -7  10        4.07        6.62      7.29 o 
  -3  -7  10        2.52        2.32      2.27 o 
  -2  -7  10       29.62       28.05      5.16 o 
  -1  -7  10       23.90       28.62      3.92 o 
   0  -7  10      195.86      187.30      9.95 o 
   1  -7  10       13.35       13.29      3.35 o 
   2  -7  10       39.57       40.39      5.47 o 
   3  -7  10        4.95        2.08      2.53 o 
   4  -7  10       81.65       82.92      8.15 o 
   5  -7  10       36.22       37.22      5.73 o 
   6  -7  10       30.23       39.35      6.24 o 
  -6  -6  10       70.93       71.37      8.53 o 
  -5  -6  10        0.22        0.16      2.59 o 
  -4  -6  10       47.22       46.50      6.67 o 
  -3  -6  10       85.81       99.22      9.22 o 
  -2  -6  10        7.38        6.27      2.74 o 
  -1  -6  10       47.63       47.48      4.67 o 
   0  -6  10       43.82       45.69      4.64 o 
   1  -6  10       34.66       34.61      4.10 o 
   2  -6  10       95.87       93.57      7.98 o 
   3  -6  10       44.03       40.49      5.47 o 
   4  -6  10       41.82       47.02      6.01 o 
   5  -6  10        2.17        1.83      2.03 o 
   6  -6  10        0.18        0.15      2.40 o 
  -6  -5  10       21.50       24.88      5.32 o 
  -5  -5  10       18.32       14.40      3.17 o 
  -4  -5  10       27.33       25.61      3.86 o 
  -3  -5  10       13.79       10.84      2.59 o 
  -2  -5  10       47.12       47.69      3.95 o 
  -1  -5  10       67.48       70.89      5.47 o 
   0  -5  10        0.01       -0.76      1.49 o 
   1  -5  10      441.89      430.15     15.87 o 
   2  -5  10       25.95       21.57      3.87 o 
   3  -5  10        1.88        4.34      2.46 o 
   4  -5  10        9.71       10.35      3.82 o 
   5  -5  10       47.48       50.68      6.30 o 
   6  -5  10      105.72      111.37     14.41 o 
   7  -5  10       32.73       35.15      8.52 o 
  -6  -4  10        1.62        6.24      4.70 o 
  -5  -4  10      164.34      166.14      9.55 o 
  -4  -4  10        8.01        6.51      2.25 o 
  -3  -4  10       66.98       70.44      5.88 o 
  -2  -4  10       36.73       38.10      3.31 o 
  -1  -4  10       32.24       30.29      3.10 o 
   0  -4  10        6.33        6.81      1.91 o 
   1  -4  10       77.87       86.78      5.76 o 
   2  -4  10       24.89       23.79      4.09 o 
   3  -4  10      183.37      184.09     10.89 o 
   4  -4  10       47.17       58.48      6.35 o 
   5  -4  10       13.45       11.64      3.17 o 
   6  -4  10        0.38        1.98      2.87 o 
   7  -4  10       29.70       33.05      8.05 o 
  -6  -3  10        1.90        5.87      4.40 o 
  -5  -3  10        0.60        2.28      3.03 o 
  -4  -3  10       98.34       96.48      5.78 o 
  -3  -3  10      175.55      196.83      9.04 o 
  -2  -3  10       18.14       16.57      2.24 o 
  -1  -3  10      584.05      610.45     14.75 o 
   0  -3  10      189.39      193.96      8.45 o 
   1  -3  10      376.95      388.09     14.85 o 
   2  -3  10        3.33        1.37      1.49 o 
   3  -3  10       27.42       25.34      3.86 o 
   4  -3  10       38.47       36.41      4.88 o 
   5  -3  10      432.91      457.34     17.13 o 
   6  -3  10        1.73       -2.95      3.30 o 
   7  -3  10       11.36        5.44      4.03 o 
  -7  -2  10        4.38        9.74      5.44 o 
  -6  -2  10       27.87       30.61      5.86 o 
  -5  -2  10       12.32       14.87      2.94 o 
  -4  -2  10        0.84        1.50      1.95 o 
  -3  -2  10       57.99       55.02      5.73 o 
  -2  -2  10      186.31      185.21      6.44 o 
  -1  -2  10      222.29      218.36      7.65 o 
   0  -2  10     1337.29     1358.96     21.66 o 
   1  -2  10        0.19       -1.19      1.23 o 
   2  -2  10      275.47      302.27     13.90 o 
   3  -2  10      142.18      137.72     12.04 o 
   4  -2  10        1.30       -0.35      3.05 o 
   5  -2  10       14.41       11.47      4.77 o 
   6  -2  10        4.26        2.59      2.17 o 
   7  -2  10       32.98       22.65      6.71 o 
  -7  -1  10       70.75       64.09     11.34 o 
  -6  -1  10        0.13       -3.77      3.77 o 
  -5  -1  10      131.53      136.20     14.52 o 
  -4  -1  10        1.85        2.10      2.31 o 
  -3  -1  10       12.77       16.56      3.24 o 
  -2  -1  10       16.22       14.56      2.13 o 
  -1  -1  10       63.66       59.81      3.66 o 
   0  -1  10      999.65      987.65     22.08 o 
   1  -1  10       36.22       37.06      3.79 o 
   2  -1  10      172.50      152.13      6.77 o 
   3  -1  10      142.53      141.62      8.14 o 
   4  -1  10       93.51       96.29      6.95 o 
   5  -1  10       98.55       89.05     11.96 o 
   6  -1  10        6.54       13.34      4.84 o 
   7  -1  10       49.51       46.61      6.35 o 
  -7   0  10       32.81       33.97      8.86 o 
  -6   0  10       72.18       70.48     11.62 o 
  -5   0  10        8.67       11.42      4.72 o 
  -4   0  10       13.30       12.70      4.34 o 
  -3   0  10       63.33       71.98      8.94 o 
  -2   0  10       84.29       82.76      4.88 o 
  -1   0  10       70.60       65.84      4.42 o 
   0   0  10        7.87       10.01      1.64 o 
   1   0  10       90.73       89.38      5.53 o 
   2   0  10      133.84      126.57      8.90 o 
   3   0  10      202.43      204.70      9.03 o 
   4   0  10        3.17       -2.72      2.89 o 
   5   0  10       92.42       72.31     10.72 o 
   6   0  10        4.69        8.17      4.19 o 
   7   0  10        0.08        0.45      6.09 o 
  -7   1  10       62.15       70.96     12.65 o 
  -6   1  10        7.81       -5.08      5.08 o 
  -5   1  10      122.07      134.06     14.76 o 
  -4   1  10        1.47        3.70      3.27 o 
  -3   1  10        0.04        0.72      1.72 o 
  -2   1  10       34.44       32.12      3.15 o 
  -1   1  10      525.77      535.05     12.52 o 
   0   1  10      152.77      156.74      6.72 o 
   1   1  10      148.36      140.03      5.54 o 
   2   1  10      159.53      165.24      7.21 o 
   3   1  10        0.88        2.84      2.87 o 
   4   1  10      161.14      162.76     15.21 o 
   5   1  10       24.42       20.06      6.04 o 
   6   1  10        0.64        1.66      2.70 o 
   7   1  10       79.78       84.38     12.38 o 
  -7   2  10       11.42       13.75      6.60 o 
  -6   2  10        1.11        4.96      4.01 o 
  -5   2  10       30.71       32.21      7.68 o 
  -4   2  10      168.50      156.62     15.05 o 
  -3   2  10       55.86       62.02      8.99 o 
  -2   2  10       92.13       97.09      6.38 o 
  -1   2  10        8.00        7.32      1.76 o 
   0   2  10        0.22        0.06      0.87 o 
   1   2  10      180.21      150.01      7.02 o 
   2   2  10       59.37       50.50      2.80 o 
   3   2  10      133.57      136.53      5.75 o 
   4   2  10       25.38       28.09      3.78 o 
   5   2  10        3.31        0.35      3.04 o 
   6   2  10        2.10       -1.24      2.54 o 
   7   2  10        1.21       -4.80      4.80 o 
  -7   3  10        2.73       11.83      6.05 o 
  -6   3  10        0.30       -0.52      2.11 o 
  -5   3  10       14.14       10.29      5.00 o 
  -4   3  10       63.65       74.35     10.59 o 
  -3   3  10        0.82        4.66      3.14 o 
  -2   3  10       71.03       71.39      5.66 o 
  -1   3  10      371.37      390.09     11.03 o 
   0   3  10      118.63      109.80      5.82 o 
   1   3  10       94.37       86.61      3.79 o 
   2   3  10       12.36        9.08      1.35 o 
   3   3  10       19.57       14.72      2.11 o 
   4   3  10        7.55        4.58      1.78 o 
   5   3  10       75.31       82.24      7.04 o 
   6   3  10        1.57       -1.17      2.59 o 
   7   3  10       32.58       26.20      7.45 o 
  -6   4  10        0.12        4.35      3.96 o 
  -5   4  10        9.10       15.82      5.92 o 
  -4   4  10       57.62       72.65     11.18 o 
  -3   4  10      100.07      108.99     12.60 o 
  -2   4  10      873.87      874.23     35.85 o 
  -1   4  10       24.84       26.43      3.07 o 
   0   4  10       29.65       27.37      3.11 o 
   1   4  10      212.56      199.75      6.14 o 
   2   4  10       27.87       29.04      2.38 o 
   3   4  10      200.92      190.88      7.40 o 
   4   4  10       13.81        6.85      2.44 o 
   5   4  10       54.77       54.10      5.94 o 
   6   4  10        1.02        1.46      2.63 o 
   7   4  10       29.61       27.21      7.40 o 
  -6   5  10       46.04       52.92     11.51 o 
  -5   5  10       52.70       62.63     11.18 o 
  -4   5  10       12.59       18.92      6.14 o 
  -3   5  10        8.72       12.98      4.86 o 
  -2   5  10       11.28       12.12      2.66 o 
  -1   5  10      431.39      429.01     15.02 o 
   0   5  10      582.02      577.63     14.76 o 
   1   5  10      103.90       99.91      4.58 o 
   2   5  10      212.95      199.51      6.92 o 
   3   5  10      279.20      276.84     11.38 o 
   4   5  10       58.30       63.79      6.17 o 
   5   5  10       43.72       34.86      4.92 o 
   6   5  10        5.50        5.23      2.40 o 
   7   5  10       24.25       26.41      7.57 o 
  -6   6  10        2.05        1.98      3.35 o 
  -5   6  10        2.89       -0.33      2.56 o 
  -4   6  10       93.78      111.64     14.12 o 
  -3   6  10      302.16      318.12     22.75 o 
  -2   6  10        2.48        1.69      1.61 o 
  -1   6  10        4.66        3.34      1.92 o 
   0   6  10        0.33        0.92      1.13 o 
   1   6  10      247.02      254.39      7.34 o 
   2   6  10      140.54      133.92      9.12 o 
   3   6  10       69.95       63.13      4.54 o 
   4   6  10       18.97       20.83      3.85 o 
   5   6  10      111.77      121.53      9.39 o 
   6   6  10        3.48        2.96      2.38 o 
   7   6  10       13.96       12.14      5.39 o 
  -6   7  10        0.36        3.13      4.23 o 
  -5   7  10      162.60      197.27     21.15 o 
  -4   7  10       18.69       16.44      6.15 o 
  -3   7  10       89.06       87.88     12.50 o 
  -2   7  10        0.09       -3.35      3.40 o 
  -1   7  10       20.21       23.69      6.36 o 
   0   7  10       82.88       78.83      6.22 o 
   1   7  10        7.83        8.54      3.10 o 
   2   7  10        2.64        2.93      1.87 o 
   3   7  10        9.20        3.79      1.64 o 
   4   7  10       37.56       34.87      5.09 o 
   5   7  10       17.07       15.42      3.81 o 
   6   7  10       12.62       18.06      4.18 o 
   7   7  10       38.66       49.70      9.64 o 
  -5   8  10        7.30       15.18      6.83 o 
  -4   8  10      136.12      154.31     17.83 o 
  -3   8  10      144.01      165.24     17.13 o 
  -2   8  10        1.16        1.51      2.18 o 
  -1   8  10        4.13       10.23      4.60 o 
   0   8  10       13.53       13.78      2.73 o 
   1   8  10      112.09      125.14      8.70 o 
   2   8  10       24.47       17.93      5.04 o 
   3   8  10        8.44        7.94      3.64 o 
   4   8  10      107.35      106.56      8.74 o 
   5   8  10       36.16       41.21      6.82 o 
   6   8  10        3.89        3.88      3.15 o 
   7   8  10        1.10        3.72      4.38 o 
  -5   9  10       72.45       64.17     13.14 o 
  -4   9  10       52.56       65.61     12.01 o 
  -3   9  10        7.53        4.49      4.28 o 
  -2   9  10       94.39      103.19     13.62 o 
  -1   9  10       16.64       22.02      6.22 o 
   0   9  10       62.62       75.18     11.12 o 
   1   9  10       26.26       18.30      3.72 o 
   2   9  10       85.36       94.00     10.54 o 
   3   9  10        0.01       -2.39      2.55 o 
   4   9  10        8.28        8.59      4.17 o 
   5   9  10       13.78       21.26      4.43 o 
   6   9  10       11.60       11.60      3.85 o 
  -5  10  10        5.55        9.65      5.37 o 
  -4  10  10      154.88      166.26     18.98 o 
  -3  10  10      111.08      105.59     14.95 o 
  -2  10  10        9.66       17.15      5.75 o 
  -1  10  10        7.11        5.54      4.06 o 
   0  10  10        1.82        3.91      4.26 o 
   1  10  10      120.24      122.13      9.48 o 
   2  10  10        3.45        2.43      3.11 o 
   3  10  10        1.79       -0.07      1.62 o 
   4  10  10       40.36       51.31      6.66 o 
   5  10  10        0.80        7.19      4.80 o 
   6  10  10        1.29       -2.87      2.87 o 
  -4  11  10       22.44       24.26      8.39 o 
  -3  11  10        8.59       -3.59      3.99 o 
  -2  11  10       50.19       46.94      9.85 o 
  -1  11  10        8.19        3.75      3.57 o 
   0  11  10      120.66      122.30     15.07 o 
   1  11  10      105.29      108.18      9.39 o 
   2  11  10        0.66        1.45      2.94 o 
   3  11  10        3.83       -0.86      1.70 o 
   4  11  10        4.08        6.44      2.53 o 
   5  11  10       12.28       14.66      4.19 o 
   6  11  10       14.59       10.94      3.76 o 
  -4  12  10       15.99       25.38      8.16 o 
  -3  12  10       36.82       39.46      9.76 o 
  -2  12  10        6.37        6.39      4.31 o 
  -1  12  10        0.02        7.83      4.69 o 
   0  12  10        8.10       11.34      5.20 o 
   1  12  10       14.96       14.41      3.76 o 
   2  12  10        0.98       -1.98      3.42 o 
   3  12  10       81.99       89.66     12.29 o 
   4  12  10        1.54       -4.24      4.24 o 
   5  12  10       69.05       81.49      9.25 o 
  -3  13  10        9.40        9.26      4.80 o 
  -2  13  10        2.78       17.17      6.74 o 
  -1  13  10       51.01       61.25     11.92 o 
   0  13  10        0.15       -1.97      2.02 o 
   1  13  10        6.52       10.23      3.43 o 
   2  13  10       80.32       84.20     12.32 o 
   3  13  10        0.18        0.63      3.30 o 
   4  13  10        4.85        7.51      4.50 o 
   5  13  10        3.02        4.77      3.40 o 
  -2  14  10       39.87       51.79     11.22 o 
  -1  14  10        0.53        1.22      3.27 o 
   0  14  10        6.32        1.34      2.25 o 
   1  14  10        6.15        2.84      8.91 o 
   2  14  10        7.89       10.47      4.37 o 
   3  14  10       47.40       65.75     10.97 o 
   4  14  10       11.27        3.70      2.78 o 
  -1  15  10        1.08        2.25      3.18 o 
   0  15  10        6.54        4.00      2.88 o 
   1  15  10        1.95       -0.34      2.58 o 
   2  15  10        0.44        2.66      3.73 o 
   3  15  10        0.68       -0.89      2.96 o 
   0 -13  11        3.18       -1.09      3.48 o 
  -2 -12  11       16.99        0.23      3.93 o 
  -1 -12  11       16.19       15.59      6.99 o 
   0 -12  11      115.44      108.25     15.62 o 
   1 -12  11       12.47       17.36      7.05 o 
   2 -12  11        0.04        2.35      3.82 o 
  -3 -11  11       47.17       47.18      7.44 o 
  -2 -11  11       17.40       25.16      5.55 o 
  -1 -11  11       35.77       36.42      9.51 o 
   0 -11  11       19.24       20.68      6.94 o 
   1 -11  11      110.61      112.23     14.68 o 
   2 -11  11       50.42       57.62      7.72 o 
   3 -11  11        0.42        2.36      2.55 o 
  -4 -10  11      170.89      179.22     17.79 o 
  -3 -10  11        4.11        0.23      2.16 o 
  -2 -10  11       17.09       16.07      4.48 o 
  -1 -10  11        5.73        7.54      3.18 o 
   0 -10  11       30.02       32.08      8.13 o 
   1 -10  11      290.81      303.61     16.92 o 
   2 -10  11      164.21      183.67     13.51 o 
   3 -10  11       27.23       29.94      5.73 o 
   4 -10  11       10.57       15.69      4.22 o 
  -4  -9  11       20.23       20.24      6.16 o 
  -3  -9  11       31.65       38.38      6.54 o 
  -2  -9  11      120.65      123.91     11.00 o 
  -1  -9  11        2.81        4.18      2.82 o 
   0  -9  11        0.47       -2.67      2.67 o 
   1  -9  11       19.87       16.84      4.08 o 
   2  -9  11       33.75       31.21      5.56 o 
   3  -9  11        3.80        3.89      2.95 o 
   4  -9  11       20.13       27.51      6.61 o 
   5  -9  11        2.32        2.15      2.25 o 
  -5  -8  11        2.08        4.84      2.81 o 
  -4  -8  11       71.36       59.32      8.00 o 
  -3  -8  11       38.07       41.81     17.72 o 
  -2  -8  11        5.64        4.56      2.70 o 
  -1  -8  11       60.01       72.00      6.41 o 
   0  -8  11      246.45      264.27     12.04 o 
   1  -8  11        3.34        3.87      2.37 o 
   2  -8  11        0.39        3.04      2.39 o 
   3  -8  11       76.25       70.58      7.95 o 
   4  -8  11       17.23       22.42      5.76 o 
   5  -8  11       15.24       16.10      4.14 o 
  -5  -7  11       18.91       19.89      5.04 o 
  -4  -7  11        3.14        5.79      2.79 o 
  -3  -7  11       99.57      109.47     10.20 o 
  -2  -7  11       36.15       31.84      5.63 o 
  -1  -7  11       13.06       13.52      2.93 o 
   0  -7  11      143.37      156.68      9.05 o 
   1  -7  11        0.31        1.27      1.98 o 
   2  -7  11      189.12      195.07     12.31 o 
   3  -7  11       10.96       12.53      3.60 o 
   4  -7  11        1.49        2.46      2.10 o 
   5  -7  11       32.51       39.93      5.99 o 
   6  -7  11        0.08        1.80      3.40 o 
  -6  -6  11        0.18       -3.66      3.66 o 
  -5  -6  11      138.27      143.21     12.16 o 
  -4  -6  11        4.00        7.59      3.45 o 
  -3  -6  11      136.37      132.46     13.52 o 
  -2  -6  11       30.00       26.29      3.70 o 
  -1  -6  11      208.05      221.24     10.36 o 
   0  -6  11       87.28       96.15      8.41 o 
   1  -6  11       90.27       84.25      6.42 o 
   2  -6  11        4.48        1.43      2.93 o 
   3  -6  11        6.19        4.76      2.40 o 
   4  -6  11       17.03       12.50      3.46 o 
   5  -6  11        0.00       -0.61      3.65 o 
   6  -6  11        0.25        5.38      4.28 o 
  -6  -5  11       21.53       18.40      7.89 o 
  -5  -5  11        0.93        0.42      1.62 o 
  -4  -5  11       34.07       38.08      4.78 o 
  -3  -5  11      308.09      319.67     13.11 o 
  -2  -5  11       43.10       49.97      4.22 o 
  -1  -5  11      155.58      159.37     10.12 o 
   0  -5  11      175.49      181.21     11.04 o 
   1  -5  11       31.58       27.15      4.46 o 
   2  -5  11      335.64      360.75     15.53 o 
   3  -5  11        6.12        5.52      4.25 o 
   4  -5  11       29.69       28.87      4.96 o 
   5  -5  11       46.63       52.44      6.47 o 
   6  -5  11       26.09       20.98      6.63 o 
  -6  -4  11       78.64       75.90     13.29 o 
  -5  -4  11       25.29       27.23      8.48 o 
  -4  -4  11       39.71       42.05      5.98 o 
  -3  -4  11        9.65       12.77      2.92 o 
  -2  -4  11       39.03       40.87      4.21 o 
  -1  -4  11      172.03      176.25      8.66 o 
   0  -4  11       42.24       45.24      5.56 o 
   1  -4  11       12.85       13.78      3.49 o 
   2  -4  11      286.41      286.69     13.42 o 
   3  -4  11       20.16       18.56      3.65 o 
   4  -4  11       25.73       26.93      4.50 o 
   5  -4  11       19.36       20.35      6.25 o 
   6  -4  11        6.53        8.63      4.68 o 
   7  -4  11       43.04       37.32      8.67 o 
  -6  -3  11        0.09        0.25      2.78 o 
  -5  -3  11       12.27        8.05      3.20 o 
  -4  -3  11       45.99       37.83      6.01 o 
  -3  -3  11       94.97      105.29      9.01 o 
  -2  -3  11      282.22      283.67     10.44 o 
  -1  -3  11      103.84      103.95      6.51 o 
   0  -3  11        7.51        8.55      3.87 o 
   1  -3  11        0.28       -0.58      2.39 o 
   2  -3  11       42.30       45.05      5.22 o 
   3  -3  11       38.12       41.68      5.21 o 
   4  -3  11      611.80      646.74     27.65 o 
   5  -3  11       12.70        7.96      4.49 o 
   6  -3  11       40.92       39.69      9.13 o 
   7  -3  11        0.18       -2.61      3.54 o 
  -6  -2  11        2.32        4.47      4.36 o 
  -5  -2  11       13.99       13.08      4.09 o 
  -4  -2  11       55.33       56.72      6.92 o 
  -3  -2  11        0.88        1.74      1.47 o 
  -2  -2  11      144.37      143.42      5.99 o 
  -1  -2  11        0.34        2.02      1.44 o 
   0  -2  11      102.28      109.37      6.65 o 
   1  -2  11       48.80       54.66      4.87 o 
   2  -2  11       69.65       66.04      9.43 o 
   3  -2  11       11.14       13.32      3.13 o 
   4  -2  11        0.49        0.58      1.39 o 
   5  -2  11       20.57       27.31      7.04 o 
   6  -2  11        0.83       -3.76      3.76 o 
   7  -2  11       13.57       14.90      5.77 o 
  -6  -1  11       11.13        8.57      2.55 o 
  -5  -1  11       11.58        5.64      2.96 o 
  -4  -1  11       31.66       29.43      5.48 o 
  -3  -1  11      123.63      140.16     14.16 o 
  -2  -1  11      546.59      549.89     11.75 o 
  -1  -1  11      196.73      189.68      6.81 o 
   0  -1  11       32.72       37.49      3.01 o 
   1  -1  11       10.72       12.13      2.56 o 
   2  -1  11      147.53      140.37      9.14 o 
   3  -1  11       25.73       24.24      3.59 o 
   4  -1  11       91.68       90.83     11.80 o 
   5  -1  11      165.03      152.90     16.23 o 
   6  -1  11       16.93       16.01      6.26 o 
   7  -1  11        7.61       -0.46      3.64 o 
  -6   0  11       18.91       17.39      5.33 o 
  -5   0  11       40.86       45.76      8.75 o 
  -4   0  11       18.04       15.07      3.54 o 
  -3   0  11       26.33       28.04      4.46 o 
  -2   0  11        7.35        6.93      1.61 o 
  -1   0  11      518.51      529.41     12.87 o 
   0   0  11       24.45       22.44      2.39 o 
   1   0  11       60.00       51.78      4.55 o 
   2   0  11        3.25        3.63      1.60 o 
   3   0  11      135.90      124.61     13.24 o 
   4   0  11       44.30       40.48      8.04 o 
   5   0  11        5.99       -4.01      4.01 o 
   6   0  11        7.28        8.64      4.89 o 
   7   0  11       15.54       33.20      5.48 o 
  -6   1  11       35.05       26.33      7.64 o 
  -5   1  11       24.99       24.59      6.82 o 
  -4   1  11       33.21       30.25      7.06 o 
  -3   1  11      475.49      444.91     22.63 o 
  -2   1  11       27.88       27.87      3.09 o 
  -1   1  11        0.38        2.19      1.51 o 
   0   1  11      100.43       96.74      4.94 o 
   1   1  11      270.59      281.28     10.00 o 
   2   1  11       36.40       39.75      3.91 o 
   3   1  11       69.99       56.69      9.18 o 
   4   1  11      225.86      217.12     17.99 o 
   5   1  11       36.89       37.04      8.16 o 
   6   1  11        3.06       -4.44      4.44 o 
   7   1  11        9.05        0.78      2.61 o 
  -6   2  11       60.93       73.50     12.32 o 
  -5   2  11       13.27       23.77      6.81 o 
  -4   2  11       92.90       88.07     11.73 o 
  -3   2  11        5.65        7.98      3.83 o 
  -2   2  11        0.84       -0.64      1.67 o 
  -1   2  11       21.74       24.30      3.03 o 
   0   2  11        3.32        0.15      2.22 o 
   1   2  11        0.93        0.05      1.03 o 
   2   2  11      152.22      155.55      7.31 o 
   3   2  11       21.08       18.85      3.58 o 
   4   2  11        0.17        0.26      2.89 o 
   5   2  11       45.08       44.40      8.98 o 
   6   2  11       19.85       19.88      6.47 o 
   7   2  11       22.74       15.44      5.75 o 
  -6   3  11        1.84        0.48      2.98 o 
  -5   3  11        0.74        3.09      2.73 o 
  -4   3  11       98.83      111.48     13.65 o 
  -3   3  11       55.07       62.65      9.73 o 
  -2   3  11       17.17       16.60      2.85 o 
  -1   3  11      136.22      123.71      6.57 o 
   0   3  11      167.15      165.50      7.48 o 
   1   3  11        3.24        2.39      1.28 o 
   2   3  11        0.77        0.54      1.20 o 
   3   3  11        0.11       -2.00      2.00 o 
   4   3  11      480.19      504.61     27.49 o 
   5   3  11       25.62       15.12      6.01 o 
   6   3  11        0.51       -2.11      3.28 o 
   7   3  11        4.30        0.83      2.73 o 
  -6   4  11       24.52       19.39      7.02 o 
  -5   4  11       39.37       34.50      8.40 o 
  -4   4  11        0.12       10.04      4.91 o 
  -3   4  11        6.63        3.46      3.33 o 
  -2   4  11        3.59        4.53      1.92 o 
  -1   4  11        4.76        5.22      1.76 o 
   0   4  11        8.78        7.10      1.41 o 
   1   4  11      352.67      343.12      8.19 o 
   2   4  11      210.06      190.59      7.77 o 
   3   4  11       26.63       27.56      4.17 o 
   4   4  11       40.60       34.51      8.06 o 
   5   4  11        1.45        3.58      3.81 o 
   6   4  11      224.99      247.21     21.57 o 
   7   4  11        1.51        4.37      3.76 o 
  -6   5  11        0.71        6.73      4.21 o 
  -5   5  11       20.63       19.81      7.97 o 
  -4   5  11       18.68       19.37      6.17 o 
  -3   5  11       38.64       31.14      7.28 o 
  -2   5  11        1.54        1.61      5.41 o 
  -1   5  11      176.75      173.27      8.01 o 
   0   5  11        0.78        2.18      1.40 o 
   1   5  11       45.67       42.74      3.33 o 
   2   5  11       31.46       28.28      2.77 o 
   3   5  11      120.86      130.16      6.51 o 
   4   5  11      120.89      105.93     13.11 o 
   5   5  11        6.04       13.42      5.52 o 
   6   5  11        8.86       23.86      7.20 o 
   7   5  11        3.27        5.78      3.98 o 
  -6   6  11        5.28       10.64      5.90 o 
  -5   6  11        7.20       11.52      5.23 o 
  -4   6  11        0.01       -3.03      3.26 o 
  -3   6  11        0.68        0.55      2.60 o 
  -2   6  11       18.65       16.64      3.43 o 
  -1   6  11        8.77       11.34      2.42 o 
   0   6  11       20.65       17.45      2.74 o 
   1   6  11      420.47      417.93      9.79 o 
   2   6  11       47.16       53.61      5.30 o 
   3   6  11        1.99        0.57      1.48 o 
   4   6  11        4.02        5.65      2.54 o 
   5   6  11        6.23        5.31      4.44 o 
   6   6  11       27.40       27.38      7.69 o 
   7   6  11        3.45       16.39      5.69 o 
  -5   7  11       50.50       53.63     11.30 o 
  -4   7  11       21.17       14.91      6.24 o 
  -3   7  11       32.88       47.84      9.45 o 
  -2   7  11       22.19       18.02      3.80 o 
  -1   7  11        5.66        3.96      4.07 o 
   0   7  11      211.51      218.67     11.07 o 
   1   7  11       54.30       56.88      4.83 o 
   2   7  11       20.88       22.89      3.76 o 
   3   7  11       21.65       25.41      6.42 o 
   4   7  11       34.26       40.53      5.55 o 
   5   7  11       60.72       68.39      7.33 o 
   6   7  11       15.97       20.99      7.10 o 
   7   7  11        1.09       -3.80      3.80 o 
  -5   8  11       12.03        7.31      4.96 o 
  -4   8  11        1.32       -2.70      3.79 o 
  -3   8  11       52.11       60.71     10.99 o 
  -2   8  11        0.75        3.39      4.22 o 
  -1   8  11      154.06      172.98     16.33 o 
   0   8  11       76.22       74.31     10.98 o 
   1   8  11      118.41      114.62      8.46 o 
   2   8  11      184.47      202.44     11.29 o 
   3   8  11        8.74        8.47      2.83 o 
   4   8  11        2.03        3.39      2.15 o 
   5   8  11       38.87       29.75      5.24 o 
   6   8  11       22.75       17.46      6.84 o 
  -5   9  11        0.36       -1.10      3.93 o 
  -4   9  11        9.53       15.94      5.96 o 
  -3   9  11       10.02       12.22      6.03 o 
  -2   9  11        7.36        9.61      4.87 o 
  -1   9  11       97.33       95.95     12.87 o 
   0   9  11       78.91       77.63     11.42 o 
   1   9  11        4.45        6.77      3.53 o 
   2   9  11        2.44        0.05      1.91 o 
   3   9  11       68.90       70.98      7.53 o 
   4   9  11       97.46      107.94      9.33 o 
   5   9  11       19.61       21.87      6.51 o 
   6   9  11        3.26        4.26      5.39 o 
  -4  10  11       27.33       18.31      7.07 o 
  -3  10  11        2.20        6.21      4.28 o 
  -2  10  11        0.44       -4.21      4.21 o 
  -1  10  11       12.27        6.61      4.29 o 
   0  10  11       55.08       55.09     10.34 o 
   1  10  11      143.96      156.32     10.98 o 
   2  10  11       18.11       14.64      4.71 o 
   3  10  11        5.69        0.27      4.02 o 
   4  10  11       11.02        7.89      2.98 o 
   5  10  11        4.37        7.75      4.74 o 
   6  10  11       59.83       76.57     13.34 o 
  -4  11  11        0.11       -2.30      3.34 o 
  -3  11  11        2.49        2.27      4.10 o 
  -2  11  11        7.17        2.01      3.47 o 
  -1  11  11       97.03      111.55     15.29 o 
   0  11  11       26.77       23.40      4.53 o 
   1  11  11       17.77       20.76      4.41 o 
   2  11  11       11.18       12.20      4.54 o 
   3  11  11       14.64       23.43      6.40 o 
   4  11  11       28.65       33.63      5.81 o 
   5  11  11        9.90        6.63      3.22 o 
  -3  12  11        3.83        4.03      4.17 o 
  -2  12  11        2.39       -1.71      3.50 o 
  -1  12  11        0.34        4.85      3.93 o 
   0  12  11       16.12       12.51      5.28 o 
   1  12  11       90.66       93.58     11.91 o 
   2  12  11        4.14        4.60      3.80 o 
   3  12  11        0.07       -3.11      3.73 o 
   4  12  11       27.17       31.70      5.76 o 
   5  12  11        5.70        5.35      4.28 o 
  -2  13  11       15.63       15.87      6.86 o 
  -1  13  11       15.16       22.16      7.50 o 
   0  13  11       14.60       14.53      3.88 o 
   1  13  11        0.61       -1.25      3.50 o 
   2  13  11        1.73        0.61      3.03 o 
   3  13  11       46.25       40.47      9.02 o 
   4  13  11        2.63        3.77      4.06 o 
  -1  14  11        1.18        7.26      4.76 o 
   0  14  11       10.05       13.88      4.36 o 
   1  14  11       41.66       47.24      7.28 o 
   2  14  11       24.07       36.45      8.47 o 
   3  14  11       14.54       19.58      6.70 o 
   0  15  11        6.91        6.12      4.18 o 
   1  15  11        0.60        0.51      2.40 o 
   2  15  11       16.43       18.49      6.35 o 
   0 -12  12       17.04       14.13      6.69 o 
  -2 -11  12        9.25        7.47      3.39 o 
  -1 -11  12       65.24       71.71     13.16 o 
   0 -11  12       67.80       67.02     12.84 o 
   2 -11  12       33.32       33.40      6.25 o 
  -3 -10  12        3.17        3.02      5.31 o 
  -2 -10  12       31.03       37.81      6.57 o 
  -1 -10  12        2.71        3.56      3.27 o 
   1 -10  12        0.36       -1.34      3.03 o 
   2 -10  12       19.26       26.50      5.39 o 
   3 -10  12       16.72       12.79      6.75 o 
  -4  -9  12       21.56       23.78      7.63 o 
  -3  -9  12       36.54       48.42     13.03 o 
  -2  -9  12       12.07       16.45      4.72 o 
  -1  -9  12        9.68        7.03      3.39 o 
   0  -9  12        4.79        0.24      2.40 o 
   1  -9  12       61.28       67.51     11.37 o 
   2  -9  12       41.79       44.09      6.82 o 
   3  -9  12        1.64       -0.64      3.69 o 
   4  -9  12        2.39       -1.41      2.06 o 
  -4  -8  12       58.25       56.45      7.90 o 
  -3  -8  12        1.55       -2.60      2.60 o 
  -2  -8  12       89.24       96.21      9.91 o 
  -1  -8  12       63.97       65.09      6.30 o 
   0  -8  12        2.54        5.65      2.66 o 
   1  -8  12       41.62       52.99      9.94 o 
   2  -8  12       14.45       17.15      4.05 o 
   3  -8  12        0.86        1.00      8.76 o 
   4  -8  12      114.34      133.74     13.47 o 
   5  -8  12        4.01        3.56      2.99 o 
  -5  -7  12       45.99       40.53      6.84 o 
  -4  -7  12       20.95       22.10      5.05 o 
  -3  -7  12        3.66        8.88      5.91 o 
  -2  -7  12       29.70       37.80      6.21 o 
  -1  -7  12       89.57       97.74      7.51 o 
   0  -7  12       68.19       74.95      7.89 o 
   1  -7  12      238.61      256.87     20.89 o 
   2  -7  12       14.06        9.34      3.23 o 
   3  -7  12       82.03       92.24      9.11 o 
   4  -7  12        0.39        4.87      3.76 o 
   5  -7  12        2.68        9.68      5.06 o 
  -5  -6  12        0.54        2.19      3.63 o 
  -4  -6  12        5.85        4.57      2.91 o 
  -3  -6  12       81.99       80.49      8.94 o 
  -2  -6  12       30.45       25.03      5.10 o 
  -1  -6  12        9.47        7.66      2.84 o 
   0  -6  12      211.97      223.48     13.82 o 
   1  -6  12        2.85        1.95      2.18 o 
   2  -6  12        0.92        0.80      2.04 o 
   3  -6  12       62.32       61.51      7.19 o 
   4  -6  12       56.49       64.47      7.47 o 
   5  -6  12       98.39       96.08     14.06 o 
  -5  -5  12       10.58        0.13      2.83 o 
  -4  -5  12       28.65       30.41      5.32 o 
  -3  -5  12       13.48       20.46      4.44 o 
  -2  -5  12       41.50       41.86      4.63 o 
  -1  -5  12      100.33       92.12      8.12 o 
   0  -5  12       58.99       58.35      6.66 o 
   1  -5  12       72.52       72.02      7.51 o 
   2  -5  12      185.88      186.70     15.33 o 
   3  -5  12       20.21       18.09      3.92 o 
   4  -5  12        1.07       -0.88      3.89 o 
   5  -5  12        3.10        0.02      4.93 o 
   6  -5  12       28.44       22.69      7.42 o 
  -5  -4  12        0.42       -2.61      2.61 o 
  -4  -4  12       66.49       50.45     10.24 o 
  -3  -4  12       16.91       20.81      4.55 o 
  -2  -4  12       28.31       30.95      3.96 o 
  -1  -4  12       66.32       63.83      5.59 o 
   0  -4  12       42.39       44.17      5.85 o 
   1  -4  12       61.09       61.77      6.76 o 
   2  -4  12       96.54      103.36     12.77 o 
   3  -4  12        0.41       -1.35      1.82 o 
   4  -4  12       98.63      108.99      9.00 o 
   5  -4  12       25.46       21.01      6.91 o 
   6  -4  12       24.33       24.62      7.02 o 
  -6  -3  12       18.92       21.48      7.63 o 
  -5  -3  12       22.06       25.67      5.25 o 
  -4  -3  12        0.89        1.58      2.41 o 
  -3  -3  12       65.61       64.99      7.48 o 
  -2  -3  12       11.51       12.28      2.45 o 
  -1  -3  12       30.09       32.65      4.95 o 
   0  -3  12        2.95        1.74      1.75 o 
   1  -3  12       18.05       16.80      3.70 o 
   2  -3  12      226.04      250.14     19.16 o 
   3  -3  12        1.03       -0.24      1.87 o 
   4  -3  12        5.29        8.03      4.06 o 
   5  -3  12        4.05        0.61      3.10 o 
   6  -3  12       39.67       46.07      9.99 o 
  -6  -2  12        8.73        6.17      4.76 o 
  -5  -2  12       17.16       19.77      8.21 o 
  -4  -2  12      117.56      110.13      9.98 o 
  -3  -2  12       11.21        7.82      3.60 o 
  -2  -2  12       58.35       59.17      5.05 o 
  -1  -2  12        6.81        6.91      2.09 o 
   0  -2  12      197.19      206.00      9.52 o 
   1  -2  12       27.06       28.80      3.75 o 
   2  -2  12        4.27        2.37      2.45 o 
   3  -2  12       17.11       14.98      3.93 o 
   4  -2  12       46.24       57.58      9.67 o 
   5  -2  12       37.48       41.30      8.72 o 
   6  -2  12        1.75       11.59      5.51 o 
  -6  -1  12       36.04       30.94      8.75 o 
  -5  -1  12       16.69       17.70      4.66 o 
  -4  -1  12       95.82       90.80      9.03 o 
  -3  -1  12      117.68      110.61      9.53 o 
  -2  -1  12       44.22       46.87      4.43 o 
  -1  -1  12       60.89       59.08      5.05 o 
   0  -1  12        7.17        8.08      1.97 o 
   1  -1  12      741.14      764.67     18.06 o 
   2  -1  12      136.80      131.34      9.31 o 
   3  -1  12       25.74       29.49      6.75 o 
   4  -1  12      151.34      172.15     16.87 o 
   5  -1  12        1.56       -0.23      2.24 o 
   6  -1  12      151.73      164.65     17.89 o 
   7  -1  12        5.31       -4.19      4.19 o 
  -6   0  12        0.07       -0.77      6.02 o 
  -5   0  12       11.83        7.06      3.08 o 
  -4   0  12       49.93       51.02      6.58 o 
  -3   0  12       19.47       14.85      3.49 o 
  -2   0  12      484.75      509.06     15.35 o 
  -1   0  12       10.05        8.54      1.80 o 
   0   0  12       23.05       22.47      2.53 o 
   1   0  12      311.41      308.06     11.65 o 
   2   0  12       26.88       26.64      3.48 o 
   3   0  12      231.20      208.13     17.63 o 
   4   0  12       32.64       30.17      7.23 o 
   5   0  12        1.30        3.82      3.72 o 
   6   0  12        6.35        7.21      4.96 o 
   7   0  12        1.63       -1.90      3.29 o 
  -6   1  12        0.12        2.76      3.48 o 
  -5   1  12        1.68        1.56      2.38 o 
  -4   1  12      122.38      121.80     10.20 o 
  -3   1  12       42.72       43.41      5.82 o 
  -2   1  12       18.85       23.03      3.03 o 
  -1   1  12        8.15        5.62      2.59 o 
   0   1  12      191.56      181.88      7.11 o 
   1   1  12      118.68      120.64      7.02 o 
   2   1  12      348.25      333.98     13.34 o 
   3   1  12       24.09       28.99      7.02 o 
   4   1  12       14.41        9.08      4.62 o 
   5   1  12        1.79       -3.90      3.90 o 
   6   1  12       15.81       14.54      6.51 o 
   7   1  12        6.00        1.01      2.69 o 
  -6   2  12        2.83        7.59      4.38 o 
  -5   2  12        0.01       -0.86      2.92 o 
  -4   2  12       35.78       33.33      8.02 o 
  -3   2  12       25.62       23.53      4.42 o 
  -2   2  12       18.09       18.45      2.77 o 
  -1   2  12       73.08       74.98      7.31 o 
   0   2  12      137.99      128.79      6.88 o 
   1   2  12        7.43        5.17      1.58 o 
   2   2  12       25.17       25.52      3.28 o 
   3   2  12        4.87        6.78      2.55 o 
   4   2  12       35.81       47.50      9.40 o 
   5   2  12        6.78       -3.88      3.88 o 
   6   2  12       38.12       28.64      8.56 o 
   7   2  12       23.79       26.67      7.55 o 
  -6   3  12       48.83       49.36     11.45 o 
  -5   3  12       31.24       28.54      7.78 o 
  -4   3  12       32.74       39.78      8.68 o 
  -3   3  12      201.25      220.89     18.46 o 
  -2   3  12       10.28        2.23      2.51 o 
  -1   3  12        4.28        4.75      1.88 o 
   0   3  12       34.50       34.06      3.63 o 
   1   3  12      165.07      168.44      6.91 o 
   2   3  12      104.23       97.94      6.06 o 
   3   3  12       67.85       67.88      6.79 o 
   4   3  12        6.74        4.18      3.96 o 
   5   3  12        7.44       10.49      4.86 o 
   6   3  12       26.37       29.60      8.16 o 
   7   3  12        0.61        3.15      3.27 o 
  -6   4  12        4.30       11.09      5.65 o 
  -5   4  12        3.53        0.27      2.69 o 
  -4   4  12        0.00       -0.21      2.97 o 
  -3   4  12       28.61       24.50      6.82 o 
  -2   4  12      169.32      165.72     10.87 o 
  -1   4  12      142.73      147.64      7.63 o 
   0   4  12        1.36        1.28      1.61 o 
   1   4  12        1.00       -1.33      1.43 o 
   2   4  12        0.01        0.40      1.96 o 
   3   4  12       39.13       40.57      5.35 o 
   4   4  12       61.62       67.12     10.56 o 
   5   4  12       13.21       23.13      6.74 o 
   6   4  12       16.27       20.72      7.15 o 
   7   4  12       17.81       19.18      6.70 o 
  -6   5  12        0.78        9.12      5.23 o 
  -5   5  12        7.01        3.34      3.63 o 
  -4   5  12       21.85       28.03      7.59 o 
  -3   5  12      140.34      141.26     15.55 o 
  -2   5  12       23.57       14.40      5.06 o 
  -1   5  12      178.11      176.86      8.46 o 
   0   5  12       67.37       66.43      5.18 o 
   1   5  12       39.12       38.89      3.90 o 
   2   5  12       41.45       31.24      4.70 o 
   3   5  12       11.17        7.37      2.58 o 
   4   5  12        9.70        6.17      4.32 o 
   5   5  12        3.54       14.32      5.55 o 
   6   5  12        6.82       21.04      6.73 o 
   7   5  12        4.67       -3.15      3.15 o 
  -5   6  12        9.80        2.21      3.71 o 
  -4   6  12        2.22        5.10      4.56 o 
  -3   6  12        4.07        0.39      2.97 o 
  -2   6  12      227.28      256.54     20.56 o 
  -1   6  12      168.18      170.69      8.46 o 
   0   6  12        0.09       -0.18      1.12 o 
   1   6  12       89.25       72.43      7.33 o 
   2   6  12       34.94       38.11      8.00 o 
   3   6  12       70.22       78.26      8.29 o 
   4   6  12        4.73        2.09      3.65 o 
   5   6  12        0.47        5.31      3.66 o 
   6   6  12       45.44       43.40      9.65 o 
  -5   7  12       43.66       50.86     11.79 o 
  -4   7  12       41.85       47.93     10.47 o 
  -3   7  12       33.96       33.21      8.61 o 
  -2   7  12       59.12       66.72     11.17 o 
  -1   7  12       48.23       46.61      5.46 o 
   0   7  12      346.09      362.01     14.41 o 
   1   7  12        0.52        0.79      2.08 o 
   2   7  12       56.31       56.92      9.91 o 
   3   7  12        4.75        1.97      3.31 o 
   4   7  12      211.18      185.47     18.76 o 
   5   7  12        3.50        0.47      3.35 o 
   6   7  12       11.28       11.54      5.67 o 
  -5   8  12        1.62        0.58      2.87 o 
  -4   8  12        1.30        4.58      4.56 o 
  -3   8  12       15.02        7.19      5.65 o 
  -2   8  12      177.12      205.94     19.44 o 
  -1   8  12       18.80       20.19      3.24 o 
   0   8  12       13.41       14.04      2.71 o 
   1   8  12        3.94        4.57      1.85 o 
   2   8  12       11.50       16.95      3.59 o 
   3   8  12        9.30        2.73      3.52 o 
   4   8  12        6.65        4.01      3.91 o 
   5   8  12       91.15      113.00     16.10 o 
   6   8  12       24.05       16.92      6.98 o 
  -4   9  12       26.62       26.14      8.34 o 
  -3   9  12        1.05       -2.75      3.30 o 
  -2   9  12        8.08        9.88      5.60 o 
  -1   9  12        0.08        0.11      2.03 o 
   0   9  12        0.02        1.52      1.94 o 
   1   9  12       27.18       29.95      4.02 o 
   2   9  12        2.11        4.04      2.21 o 
   3   9  12       25.98       23.57      4.30 o 
   4   9  12       18.08       23.47      7.83 o 
   5   9  12       13.03        7.57      5.18 o 
  -4  10  12        2.18        3.42      4.82 o 
  -3  10  12       81.22      102.31     15.13 o 
  -2  10  12        3.72        9.44      4.35 o 
  -1  10  12       23.73       25.37      7.64 o 
   0  10  12       25.00       27.66      4.65 o 
   1  10  12        8.89        6.59      2.59 o 
   2  10  12       11.61        6.68      2.60 o 
   3  10  12        0.86        3.22      2.61 o 
   4  10  12        0.71       -0.64      3.49 o 
   5  10  12       39.00       59.93     12.22 o 
  -3  11  12       34.80       30.46      8.61 o 
  -2  11  12        3.02       -4.00      4.16 o 
  -1  11  12        1.23        2.45      3.19 o 
   0  11  12        1.42        0.87      1.74 o 
   1  11  12       13.84       16.12      4.07 o 
   2  11  12        6.20        2.87      2.85 o 
   3  11  12       11.90        9.01      3.21 o 
   4  11  12       23.97       31.83      8.86 o 
  -3  12  12       51.38       46.65     11.08 o 
  -2  12  12       46.69       57.96     12.10 o 
  -1  12  12       29.74       33.04      8.79 o 
   0  12  12       57.48       49.67      6.99 o 
   1  12  12        3.09        1.82      2.35 o 
   2  12  12        0.16        4.26      3.64 o 
   3  12  12        9.45        4.57      2.38 o 
   4  12  12        0.07        5.63      5.12 o 
  -2  13  12        6.00       12.47      6.29 o 
  -1  13  12        0.61       -3.79      3.79 o 
   0  13  12       37.35       35.33      6.27 o 
   1  13  12        0.34       -2.73      2.79 o 
   2  13  12       20.91       23.91      6.64 o 
   3  13  12        0.07       -2.80      2.80 o 
  -1  14  12        1.62        7.75      3.91 o 
   0  14  12        0.70       -0.38      3.32 o 
   1  14  12       23.33       12.47     14.26 o 
   2  14  12       19.59       26.80      7.32 o 
   3  14  12       36.90       41.81      9.03 o 
  -2 -10  13       38.93       35.35      9.25 o 
  -1 -10  13       14.62       14.72      6.23 o 
   1 -10  13       99.01       93.81     14.01 o 
   2 -10  13       15.13       20.06      7.14 o 
  -3  -9  13       94.55      116.59     16.57 o 
  -2  -9  13       11.23       10.32      3.97 o 
  -1  -9  13      172.70      174.80     18.77 o 
   0  -9  13        0.14       -1.24      3.66 o 
   1  -9  13       50.07       59.60     10.87 o 
   2  -9  13      196.73      236.80     22.33 o 
   3  -9  13        7.74        1.56      2.35 o 
   4  -9  13       24.76       22.52      7.05 o 
  -3  -8  13      149.26      159.15     18.58 o 
  -2  -8  13        0.27        1.41      3.90 o 
  -1  -8  13       54.10       56.17      7.28 o 
   0  -8  13        6.34        2.91      4.58 o 
   1  -8  13       83.97       92.94     13.26 o 
   2  -8  13       11.41       10.74      5.47 o 
   3  -8  13        2.51        1.85      2.61 o 
   4  -8  13        3.30        6.10      4.10 o 
  -4  -7  13        7.91       -0.29      3.79 o 
  -3  -7  13       11.25        3.61      4.45 o 
  -2  -7  13       40.57       48.72     10.26 o 
  -1  -7  13       60.89       65.54      7.66 o 
   0  -7  13        2.20        3.95      2.75 o 
   1  -7  13        6.03        5.15      3.55 o 
   2  -7  13       39.12       44.47      9.13 o 
   3  -7  13       33.71       31.03      5.54 o 
   4  -7  13       11.18       17.02      7.23 o 
  -4  -6  13       98.41      116.86     16.33 o 
  -3  -6  13       18.16       11.71      5.35 o 
  -2  -6  13        4.03        3.34      3.67 o 
  -1  -6  13       22.27       23.83      4.66 o 
   0  -6  13       18.38       20.92      4.50 o 
   1  -6  13      139.37      152.61     15.69 o 
   2  -6  13        3.53        4.22      4.89 o 
   3  -6  13        5.09        9.53      3.29 o 
   4  -6  13      125.87      133.80     16.68 o 
   5  -6  13        0.01       -4.65      4.65 o 
  -5  -5  13        0.10       -2.16      4.25 o 
  -4  -5  13       21.44       24.40      5.09 o 
  -3  -5  13        0.20        1.14      2.55 o 
  -2  -5  13      247.21      236.22     14.52 o 
  -1  -5  13        0.12        0.14      2.17 o 
   0  -5  13       45.92       46.73      6.32 o 
   1  -5  13       45.78       46.69      6.36 o 
   2  -5  13       23.73       24.96      6.77 o 
   3  -5  13       12.85        8.68      3.01 o 
   4  -5  13        4.10        7.87      4.54 o 
   5  -5  13        9.91       13.59      5.74 o 
  -5  -4  13       58.38       52.22      7.55 o 
  -4  -4  13       23.47       27.39      5.50 o 
  -3  -4  13       62.60       61.22      7.57 o 
  -2  -4  13       31.55       25.56      5.30 o 
  -1  -4  13        3.63        5.29      2.20 o 
   0  -4  13       76.25       83.58      8.08 o 
   1  -4  13       40.08       40.93      5.79 o 
   2  -4  13       17.08       14.18      5.50 o 
   3  -4  13       14.96       17.38      3.83 o 
   4  -4  13        2.81        4.91      3.74 o 
   5  -4  13        2.00       -4.56      4.56 o 
  -5  -3  13       74.94       72.69      8.89 o 
  -4  -3  13        3.85        6.13      3.20 o 
  -3  -3  13       35.48       31.32      5.85 o 
  -2  -3  13       43.18       47.03      6.49 o 
  -1  -3  13      148.87      153.74      8.66 o 
   0  -3  13       51.58       58.78      5.48 o 
   1  -3  13      160.74      183.11     11.81 o 
   2  -3  13        2.97        2.87      3.44 o 
   3  -3  13       50.93       45.40      9.22 o 
   4  -3  13        0.06       -3.88      3.88 o 
   5  -3  13        0.09        1.68      2.97 o 
   6  -3  13       46.59       50.43     10.21 o 
  -5  -2  13       21.96       26.63      5.54 o 
  -4  -2  13       89.89       90.56      9.37 o 
  -3  -2  13       71.08       59.54      7.46 o 
  -2  -2  13        0.67        4.96      2.81 o 
  -1  -2  13        6.81        3.17      1.72 o 
   0  -2  13        9.62        8.61      2.60 o 
   1  -2  13      208.37      231.89     10.68 o 
   2  -2  13       14.95       17.24      5.33 o 
   3  -2  13      153.34      169.73     16.91 o 
   4  -2  13       21.76       27.67      7.61 o 
   5  -2  13       92.68      106.42     14.53 o 
   6  -2  13       15.18        9.23      5.01 o 
  -5  -1  13        1.27        5.14      3.04 o 
  -4  -1  13        4.72        3.13      2.66 o 
  -3  -1  13        4.88        5.53      2.95 o 
  -2  -1  13      106.93      110.40      9.60 o 
  -1  -1  13      286.35      297.31     11.72 o 
   0  -1  13      229.93      236.77     10.56 o 
   1  -1  13       42.49       39.90      4.51 o 
   2  -1  13       62.77       67.13      7.16 o 
   3  -1  13      110.58      122.60     14.38 o 
   4  -1  13       10.36       15.55      5.48 o 
   5  -1  13       56.53       51.94     10.12 o 
   6  -1  13       42.73       48.50     10.04 o 
  -5   0  13        0.41       -1.65      2.68 o 
  -4   0  13       10.67        5.97      4.21 o 
  -3   0  13       26.49       24.36      4.94 o 
  -2   0  13        4.36        7.72      3.06 o 
  -1   0  13       38.41       35.73      4.93 o 
   0   0  13        2.04       -1.68      1.68 o 
   1   0  13        0.42       -0.22      1.86 o 
   2   0  13       32.66       34.22      4.13 o 
   3   0  13       59.26       60.11     10.34 o 
   4   0  13       26.59       19.58      6.48 o 
   5   0  13        0.00       -4.71      4.71 o 
   6   0  13       20.32       21.85      7.32 o 
  -5   1  13       18.26       14.71      6.40 o 
  -4   1  13        6.15        0.72      3.03 o 
  -3   1  13        4.90        7.10      2.87 o 
  -2   1  13      228.07      233.96     12.62 o 
  -1   1  13       12.89       11.23      2.08 o 
   0   1  13        0.46        1.23      1.75 o 
   1   1  13      176.08      182.11      9.05 o 
   2   1  13        0.91        0.11      1.98 o 
   3   1  13       12.28        9.04      4.73 o 
   4   1  13        5.28       -1.77      3.64 o 
   5   1  13       18.08       28.37      7.84 o 
   6   1  13       63.80       73.29     12.46 o 
  -5   2  13       29.29       24.41      5.21 o 
  -4   2  13       37.00       46.94      6.57 o 
  -3   2  13       25.62       20.59      4.45 o 
  -2   2  13        1.12        2.07      2.42 o 
  -1   2  13       53.88       58.63      5.05 o 
   0   2  13      138.99      144.81      6.80 o 
   1   2  13        2.02        3.83      1.85 o 
   2   2  13        6.43        7.54      2.12 o 
   3   2  13       75.65       85.67     11.98 o 
   4   2  13       57.77       57.34     10.45 o 
   5   2  13        1.48        0.51      3.48 o 
   6   2  13        7.65        1.96      3.72 o 
  -5   3  13       41.38       39.19      9.15 o 
  -4   3  13       15.38       10.91      3.81 o 
  -3   3  13       57.97       62.92      7.37 o 
  -2   3  13      100.13       97.94      9.82 o 
  -1   3  13       13.94       11.04      2.43 o 
   0   3  13       80.48       75.59      5.70 o 
   1   3  13       83.25       86.00      5.24 o 
   2   3  13        6.98        6.00      1.94 o 
   3   3  13       41.94       40.58      7.21 o 
   4   3  13        8.38        8.67      5.36 o 
   5   3  13       93.58       93.99     13.68 o 
   6   3  13       29.23       29.05      8.39 o 
  -5   4  13       25.42       28.28      7.91 o 
  -4   4  13       20.30       15.61      5.99 o 
  -3   4  13        9.81        6.64      3.36 o 
  -2   4  13        9.03        9.82      3.11 o 
  -1   4  13        0.00        1.08      1.68 o 
   0   4  13        3.23       -0.03      1.93 o 
   1   4  13        0.20       -0.68      1.37 o 
   2   4  13        4.04        7.36      2.78 o 
   3   4  13      203.53      204.17     12.02 o 
   4   4  13        0.07        7.46      4.36 o 
   5   4  13        2.59        2.04      3.41 o 
   6   4  13        7.88       10.82      5.93 o 
  -5   5  13        1.40        8.69      4.88 o 
  -4   5  13        2.59        0.98      1.87 o 
  -3   5  13        7.25        5.66      4.37 o 
  -2   5  13        1.94        1.11      2.12 o 
  -1   5  13        1.39        1.76      1.43 o 
   0   5  13       98.65      103.77      6.67 o 
   1   5  13       80.53       72.94      5.53 o 
   2   5  13       55.52       66.95      7.09 o 
   3   5  13       43.88       44.97      6.75 o 
   4   5  13       36.17       34.97      8.98 o 
   5   5  13       70.05       90.50     13.27 o 
   6   5  13        0.95        3.58      3.46 o 
  -5   6  13        8.47       10.86      5.47 o 
  -4   6  13       25.59        9.28      5.39 o 
  -3   6  13        0.40        0.46      3.37 o 
  -2   6  13        9.29       15.75      3.87 o 
  -1   6  13       54.13       50.40      4.95 o 
   0   6  13        4.94        2.48      1.71 o 
   1   6  13       20.24       21.62      4.29 o 
   2   6  13      177.50      178.37     11.47 o 
   3   6  13       60.85       54.65     10.35 o 
   4   6  13       43.59       41.32      9.25 o 
   5   6  13       26.35       44.28      9.79 o 
   6   6  13        8.28       23.17      7.45 o 
  -5   7  13        0.64       11.21      5.82 o 
  -4   7  13        0.57       -2.59      3.84 o 
  -3   7  13        4.61        0.52      3.61 o 
  -2   7  13       50.18       49.44      8.81 o 
  -1   7  13        0.05        0.11      1.42 o 
   0   7  13      116.50      106.41     10.17 o 
   1   7  13       65.36       64.18      7.38 o 
   2   7  13       13.26        8.89      5.00 o 
   3   7  13        6.53        6.68      4.80 o 
   4   7  13        0.70        2.08      4.11 o 
   5   7  13       57.55       58.13     11.56 o 
   6   7  13        0.67        8.07      4.38 o 
  -4   8  13       16.81       27.64      8.60 o 
  -3   8  13        9.93        8.69      5.31 o 
  -2   8  13       19.04       18.61      4.08 o 
  -1   8  13        0.10        0.66      2.13 o 
   0   8  13       55.08       61.61      8.23 o 
   1   8  13       24.70       24.90      5.12 o 
   2   8  13       55.02       48.01      9.85 o 
   3   8  13       91.85       99.54     14.31 o 
   4   8  13        7.33        6.79      5.01 o 
   5   8  13        7.99        1.80      3.97 o 
  -4   9  13        7.58       12.02      5.76 o 
  -3   9  13        0.97        1.27      3.92 o 
  -2   9  13        0.39        2.16      4.07 o 
  -1   9  13       11.42       10.47      3.37 o 
   0   9  13       20.31       21.44      4.68 o 
   1   9  13       62.63       62.06      7.60 o 
   2   9  13        3.40        3.33      3.88 o 
   3   9  13       13.08       22.91      7.66 o 
   4   9  13        0.14       -3.18      4.10 o 
   5   9  13        6.18       12.83      6.70 o 
  -3  10  13        0.37        6.09      4.46 o 
  -2  10  13       86.83       88.03     13.75 o 
  -1  10  13        2.30        2.22      4.66 o 
   0  10  13       19.84       19.01      4.52 o 
   1  10  13       10.34        8.71      3.30 o 
   2  10  13       48.11       48.25     10.00 o 
   3  10  13       31.49       30.49      9.27 o 
   4  10  13        3.07        4.50      4.86 o 
  -3  11  13       10.03        5.99      4.75 o 
  -2  11  13        0.92        1.47      3.22 o 
  -1  11  13        8.37        9.43      3.52 o 
   0  11  13       61.87       68.63      8.44 o 
   1  11  13       37.63       36.88      6.22 o 
   2  11  13        4.14        7.06      5.55 o 
   3  11  13        4.07        1.63      4.31 o 
   4  11  13        1.32        8.13      5.82 o 
  -2  12  13       16.45       12.00      6.17 o 
  -1  12  13        0.38       -2.55      2.55 o 
   0  12  13        7.90        7.64      3.21 o 
   1  12  13        3.26       -2.22      7.57 o 
   2  12  13       69.18       73.80     13.36 o 
   3  12  13        4.68        8.76      6.20 o 
  -1  13  13        8.34       16.72      5.58 o 
   0  13  13       18.52       21.57      4.92 o 
   1  13  13       27.03       24.51      8.18 o 
   2  13  13        0.52       -1.29      4.78 o 
  -1  -9  14        0.61       -2.47      3.75 o 
   0  -9  14        1.59       -4.04      4.04 o 
   1  -9  14       29.51       28.02      8.35 o 
   2  -9  14        1.68       -0.42      2.58 o 
  -2  -8  14        2.45        3.55      4.28 o 
  -1  -8  14       31.65       32.43      9.19 o 
   0  -8  14        3.65        4.76      3.04 o 
   1  -8  14       40.35       43.14      9.59 o 
   2  -8  14       76.06      116.18     15.85 o 
   3  -8  14       30.31       28.41      8.33 o 
  -3  -7  14        0.57       13.14      6.20 o 
  -2  -7  14        0.10        3.47      4.26 o 
  -1  -7  14        0.76       -0.48      3.06 o 
   0  -7  14        7.94       15.41      4.33 o 
   1  -7  14       51.15       58.03     11.19 o 
   2  -7  14       77.71      104.55     14.32 o 
   3  -7  14       16.28       20.46      7.05 o 
  -3  -6  14        3.19        0.85      3.45 o 
  -2  -6  14       11.65       24.42      7.64 o 
  -1  -6  14       47.07       52.95      6.95 o 
   0  -6  14      125.74      128.27     10.84 o 
   1  -6  14       27.35       36.22      8.50 o 
   2  -6  14       45.17       46.35      9.54 o 
   3  -6  14       28.06       26.03      7.69 o 
   4  -6  14        1.40        0.25      1.96 o 
  -4  -5  14        5.52        0.74      3.90 o 
  -3  -5  14       53.29       58.76      7.78 o 
  -2  -5  14       18.13       11.16      5.61 o 
  -1  -5  14       63.56       64.86      7.50 o 
   0  -5  14       19.43       22.72      5.03 o 
   1  -5  14       58.32       64.40      7.92 o 
   2  -5  14       22.54       22.76      6.86 o 
   3  -5  14       58.04       63.37     11.82 o 
   4  -5  14       32.72       31.83      8.28 o 
  -4  -4  14       22.14       12.92      4.07 o 
  -3  -4  14        7.21       13.22      4.24 o 
  -2  -4  14        0.56       -3.13      3.13 o 
  -1  -4  14       14.46       12.53      3.04 o 
   0  -4  14       12.47       11.78      3.35 o 
   1  -4  14      137.21      132.29     10.77 o 
   2  -4  14       18.58       22.20      6.55 o 
   3  -4  14       11.12        8.03      4.70 o 
   4  -4  14        0.64        4.10      3.74 o 
   5  -4  14       35.85       45.86     10.19 o 
  -5  -3  14       20.34       24.95      7.45 o 
  -4  -3  14        0.02       -1.73      6.00 o 
  -3  -3  14        0.04       -0.14      4.42 o 
  -2  -3  14      170.64      183.86     13.16 o 
  -1  -3  14       23.90       33.34      4.30 o 
   0  -3  14        0.00       -0.80      1.87 o 
   1  -3  14        2.46        2.16      2.37 o 
   2  -3  14        3.41       -3.67      3.67 o 
   3  -3  14      181.20      187.53     18.70 o 
   4  -3  14       32.45       25.41      7.71 o 
   5  -3  14        3.06        7.51      4.81 o 
  -5  -2  14       16.09       17.89      6.49 o 
  -4  -2  14        0.09       -0.66      3.16 o 
  -3  -2  14       19.32       16.33      4.23 o 
  -2  -2  14       41.28       44.86      6.76 o 
  -1  -2  14        0.07        0.79      1.66 o 
   0  -2  14      203.06      205.47     10.42 o 
   1  -2  14       17.43       20.62      3.70 o 
   2  -2  14        0.72       -2.97      3.04 o 
   3  -2  14        4.45        1.13      2.62 o 
   4  -2  14       17.07       14.08      5.82 o 
   5  -2  14       80.12       84.17     13.50 o 
  -5  -1  14       41.92       32.99      6.30 o 
  -4  -1  14        0.29       -0.70      5.24 o 
  -3  -1  14       11.77        8.92      3.44 o 
  -2  -1  14       31.96       34.86      5.82 o 
  -1  -1  14       26.05       23.12      3.68 o 
   0  -1  14        0.91       -1.30      1.77 o 
   1  -1  14        0.16       -0.10      2.63 o 
   2  -1  14       42.57       46.01      9.30 o 
   3  -1  14       49.98       38.07      8.79 o 
   4  -1  14       17.28       19.80      6.79 o 
   5  -1  14       73.24       86.13     13.81 o 
  -5   0  14        0.01        1.12      2.68 o 
  -4   0  14        2.83        0.43      6.79 o 
  -3   0  14       19.21       15.50      4.65 o 
  -2   0  14       97.70       88.38      8.93 o 
  -1   0  14        4.82        7.58      2.20 o 
   0   0  14       21.06       22.29      3.52 o 
   1   0  14       78.17       78.62      6.43 o 
   2   0  14       56.19       52.11      5.29 o 
   3   0  14       37.85       37.01      8.71 o 
   4   0  14       14.39       13.92      5.83 o 
   5   0  14        0.39       -5.84      5.84 o 
   6   0  14       11.11        8.64      5.11 o 
  -5   1  14        9.04        3.42      6.43 o 
  -4   1  14       42.80       37.73      9.18 o 
  -3   1  14      252.14      245.18     21.33 o 
  -2   1  14        0.88       -1.43      2.38 o 
  -1   1  14      224.68      226.55     10.52 o 
   0   1  14        1.83        1.52      1.75 o 
   1   1  14       14.98       10.86      2.68 o 
   2   1  14      241.22      223.00     10.48 o 
   3   1  14       81.78       83.61     12.50 o 
   4   1  14       11.02        6.38      4.43 o 
   5   1  14       54.87       63.59     11.89 o 
   6   1  14        7.82       11.25      5.75 o 
  -5   2  14        8.83       14.48      6.90 o 
  -4   2  14       12.19        8.66      3.68 o 
  -3   2  14       10.54       14.58      3.96 o 
  -2   2  14        2.02       -0.09      1.72 o 
  -1   2  14      117.28      118.07      7.19 o 
   0   2  14       18.17       16.28      2.77 o 
   1   2  14      222.57      222.78     10.89 o 
   2   2  14        0.03        0.73      1.97 o 
   3   2  14        1.77       -2.98      4.13 o 
   4   2  14        0.00       -5.23      5.23 o 
   5   2  14       33.10       30.68      8.45 o 
   6   2  14        1.85       -4.46      4.46 o 
  -5   3  14        1.00       -3.29      6.76 o 
  -4   3  14       11.89       10.46      3.71 o 
  -3   3  14       78.56       83.18      9.27 o 
  -2   3  14      156.87      153.41     10.93 o 
  -1   3  14        1.18       -2.47      2.47 o 
   0   3  14        0.06       -0.37      1.63 o 
   1   3  14       15.33       14.00      2.87 o 
   2   3  14       94.26      100.44      6.88 o 
   3   3  14      103.09      113.08      9.63 o 
   4   3  14        9.97       11.45      5.35 o 
   5   3  14       27.80       23.83      7.67 o 
   6   3  14        3.34       -0.80      3.36 o 
  -5   4  14        0.01       -2.85      7.15 o 
  -4   4  14       27.26       29.23      5.58 o 
  -3   4  14       13.78       16.13      4.17 o 
  -2   4  14       55.05       52.66      6.63 o 
  -1   4  14        1.40        2.06      2.14 o 
   0   4  14       46.33       48.52      4.87 o 
   1   4  14       20.55       14.78      2.53 o 
   2   4  14        0.60       -3.72      4.30 o 
   3   4  14        3.06       -1.27      3.58 o 
   4   4  14        7.41       13.42      5.87 o 
   5   4  14        7.42       19.38      7.19 o 
   6   4  14        0.57       -4.45      4.45 o 
  -5   5  14        0.04       -3.73      3.73 o 
  -4   5  14        0.36       -2.47      2.48 o 
  -3   5  14       78.66       72.85     11.45 o 
  -2   5  14       75.43       77.09      8.19 o 
  -1   5  14        5.09        4.40      2.34 o 
   0   5  14        0.44        1.56      1.44 o 
   1   5  14       14.86       16.74      7.62 o 
   2   5  14       67.62       67.32      7.46 o 
   3   5  14        5.11        5.43      2.75 o 
   4   5  14        0.12        5.20      4.15 o 
   5   5  14       15.11       32.93      8.90 o 
  -4   6  14       17.01       20.03      7.44 o 
  -3   6  14        6.17        2.82      2.00 o 
  -2   6  14       23.75       19.49      4.24 o 
  -1   6  14       31.65       33.52      4.10 o 
   0   6  14       76.97       77.60      8.17 o 
   1   6  14        4.52        0.45      2.26 o 
   2   6  14       10.59       10.74      6.81 o 
   3   6  14       21.89       20.58      6.59 o 
   4   6  14        2.12        5.01      4.21 o 
   5   6  14       12.52       13.23      5.97 o 
  -4   7  14        0.45       -4.77      4.77 o 
  -3   7  14       88.07       92.51      9.49 o 
  -2   7  14       32.17       32.93     11.98 o 
  -1   7  14        1.40        2.26      2.34 o 
   0   7  14       47.57       44.40      6.30 o 
   1   7  14        0.10       -1.01      2.07 o 
   2   7  14       18.11       17.80      4.28 o 
   3   7  14       18.75       23.03      7.45 o 
   4   7  14        5.71        7.00      4.71 o 
   5   7  14       27.25       38.27      9.44 o 
  -4   8  14       21.86       30.62      8.68 o 
  -3   8  14        0.11       -1.32      2.87 o 
  -2   8  14        2.17       13.89      6.07 o 
  -1   8  14      234.90      263.11     35.29 o 
   0   8  14       12.76        6.05      3.11 o 
   1   8  14       96.09       96.62      9.43 o 
   2   8  14       11.59       12.62      5.72 o 
   3   8  14       11.86       12.26      5.83 o 
   4   8  14       17.27       16.99      6.86 o 
   5   8  14        0.02        2.19      4.53 o 
  -3   9  14        7.59       10.10      5.81 o 
  -2   9  14       37.52       41.65      9.34 o 
  -1   9  14        6.89       10.83      5.06 o 
   0   9  14        1.35       -0.89      2.10 o 
   1   9  14        1.16       -0.30      1.75 o 
   2   9  14        0.04        4.71      4.54 o 
   3   9  14       33.28       41.41     10.01 o 
   4   9  14        3.86        9.52      5.89 o 
  -2  10  14        0.16        3.00      4.00 o 
  -1  10  14       35.62       43.89     10.01 o 
   0  10  14       22.86       19.13      4.60 o 
   1  10  14       11.91        9.16      3.75 o 
   2  10  14        1.50       -0.36      3.54 o 
   3  10  14       13.72       23.78      7.77 o 
   4  10  14        2.24       -3.77      4.48 o 
  -2  11  14       10.87       18.04      7.40 o 
  -1  11  14        2.68        6.38      4.80 o 
   0  11  14        1.95        3.61      2.74 o 
   1  11  14        6.90        9.11      3.61 o 
   2  11  14        5.94        2.37      4.41 o 
   3  11  14        4.24        5.17      4.79 o 
   0  12  14        0.30       -0.46      3.36 o 
   1  12  14       12.60       11.89      9.08 o 
   2  12  14        8.09        9.73      5.54 o 
   0  13  14        0.38       11.40      5.69 o 
   0  -8  15        0.02        1.61      2.41 o 
   1  -8  15        0.13       -4.70      4.70 o 
  -2  -7  15       48.94       68.72     12.65 o 
  -1  -7  15        4.91        2.28      3.82 o 
   0  -7  15      244.63      267.69     16.50 o 
   1  -7  15       32.18       34.34      8.73 o 
   2  -7  15        0.06        8.22      4.64 o 
  -2  -6  15       48.85       48.30     11.14 o 
  -1  -6  15       15.94       21.47      7.26 o 
   0  -6  15        0.01        1.73      4.47 o 
   1  -6  15        0.00        2.45      2.94 o 
   2  -6  15       26.11       31.33      8.40 o 
   3  -6  15        0.51        9.11      5.35 o 
  -3  -5  15        5.95        3.59      4.53 o 
  -2  -5  15        0.02        9.31      4.60 o 
  -1  -5  15       67.17       67.87     12.17 o 
   0  -5  15        0.77       -1.19      1.99 o 
   1  -5  15       29.07       38.48      6.20 o 
   2  -5  15        4.81        8.87      4.63 o 
   3  -5  15       16.99       14.50      6.01 o 
  -4  -4  15        0.06       -3.03      4.45 o 
  -3  -4  15       49.75       53.73      7.70 o 
  -2  -4  15       14.33       14.71      4.51 o 
  -1  -4  15       44.27       38.03      9.58 o 
   0  -4  15       64.69       66.02      7.94 o 
   1  -4  15        3.20        4.65      3.01 o 
   2  -4  15        1.24        6.33      4.31 o 
   3  -4  15       40.76       42.15      9.32 o 
   4  -4  15       18.93       26.97      7.59 o 
  -4  -3  15       44.80       53.78     10.80 o 
  -3  -3  15        5.10        2.91      7.43 o 
  -2  -3  15        7.04        6.30      3.26 o 
  -1  -3  15       10.40        8.42      3.50 o 
   0  -3  15       72.18       73.69      9.25 o 
   1  -3  15        4.31        1.38      2.01 o 
   2  -3  15       46.08       62.51     11.13 o 
   3  -3  15        1.10       -2.19      4.11 o 
   4  -3  15        0.42       13.39      5.86 o 
  -4  -2  15       55.56       59.91      8.45 o 
  -3  -2  15       19.74       16.09      7.00 o 
  -2  -2  15       65.24       71.75      8.69 o 
  -1  -2  15        0.50       -0.25      2.93 o 
   0  -2  15       23.92       23.97      3.92 o 
   1  -2  15       30.07       21.22      4.70 o 
   2  -2  15       22.45       24.78      7.14 o 
   3  -2  15        1.84       -2.49      3.46 o 
   4  -2  15        0.03       -2.01      3.30 o 
  -4  -1  15       40.75       51.05      7.49 o 
  -3  -1  15       28.41       28.21      5.81 o 
  -2  -1  15        0.22        7.60      3.44 o 
  -1  -1  15        8.82        4.37      2.71 o 
   0  -1  15      130.27      144.16      9.06 o 
   1  -1  15       15.86       17.18      3.49 o 
   2  -1  15       23.76       22.51      6.56 o 
   3  -1  15        0.37       -1.06      2.87 o 
   4  -1  15        2.57        0.54      2.77 o 
   5  -1  15       13.88        4.94      4.26 o 
  -4   0  15        0.05       -3.29      3.29 o 
  -3   0  15       68.75       72.77      8.62 o 
  -2   0  15       36.99       35.04      5.96 o 
  -1   0  15        1.18       -1.02      1.90 o 
   0   0  15        0.35       -1.68      1.84 o 
   1   0  15       67.44       62.49      5.98 o 
   2   0  15       88.89       81.40     12.33 o 
   3   0  15       78.81       82.91     12.74 o 
   4   0  15        1.95        1.22      3.69 o 
   5   0  15       12.00       14.33      6.06 o 
  -4   1  15        1.03       -2.73      2.73 o 
  -3   1  15        1.46        3.85      6.67 o 
  -2   1  15       13.43        8.95      3.51 o 
  -1   1  15       59.59       65.36      5.98 o 
   0   1  15       76.92       67.51      6.20 o 
   1   1  15       26.53       25.61      6.36 o 
   2   1  15      190.72      207.75     10.61 o 
   3   1  15       15.15        7.77      4.84 o 
   4   1  15        0.12        6.30      5.18 o 
   5   1  15        1.95       -4.29      4.29 o 
  -4   2  15        1.62        2.41      3.45 o 
  -3   2  15       15.19        7.82      4.80 o 
  -2   2  15        0.21       -1.40      3.64 o 
  -1   2  15        2.52        0.34      3.32 o 
   0   2  15       13.93       13.73      3.01 o 
   1   2  15       11.33       10.06      4.43 o 
   2   2  15       31.88       29.36      4.11 o 
   3   2  15        0.33       -4.51      4.51 o 
   4   2  15       44.06       42.42     10.01 o 
   5   2  15       20.01       12.69      5.48 o 
  -4   3  15       24.12       18.92      7.24 o 
  -3   3  15       47.26       39.00      9.28 o 
  -2   3  15        1.23        1.11      5.76 o 
  -1   3  15       37.84       33.51      9.18 o 
   0   3  15        0.00        2.11      2.01 o 
   1   3  15        0.01       -0.72      2.26 o 
   2   3  15      117.85      132.64     13.55 o 
   3   3  15        6.34        2.84      3.52 o 
   4   3  15        0.80       -0.31      4.14 o 
   5   3  15        0.17       -4.87      4.87 o 
  -4   4  15       16.62       12.47      4.22 o 
  -3   4  15        0.87       -0.67      2.44 o 
  -2   4  15       16.82       18.03      4.22 o 
  -1   4  15        3.87        5.60      2.29 o 
   0   4  15        4.35        5.23      1.81 o 
   1   4  15        9.54        7.40      3.19 o 
   2   4  15        6.04        3.82      7.87 o 
   3   4  15        0.33        2.02      3.56 o 
   4   4  15       11.14        5.90      4.87 o 
   5   4  15       20.50       25.16      7.67 o 
  -4   5  15        2.98       11.98      5.46 o 
  -3   5  15        6.01       -0.08      7.48 o 
  -2   5  15        0.70       -1.29      2.27 o 
  -1   5  15       12.90       14.32      3.71 o 
   0   5  15       23.58       27.83      7.65 o 
   1   5  15       25.14       21.95      4.38 o 
   2   5  15      100.26       96.76      9.70 o 
   3   5  15        0.02        8.55      4.68 o 
   4   5  15        2.41        7.16      4.64 o 
   5   5  15        0.65        1.46      2.98 o 
  -4   6  15       13.66       22.98      8.03 o 
  -3   6  15        7.08       10.13      3.48 o 
  -2   6  15        1.59       -1.44      2.20 o 
  -1   6  15       28.26       37.99      5.72 o 
   0   6  15       23.26       24.39      4.78 o 
   1   6  15        8.38        8.88      3.17 o 
   2   6  15       24.25       26.48      5.16 o 
   3   6  15       32.60       35.86      8.78 o 
   4   6  15       29.84       38.38      9.39 o 
  -3   7  15        0.35       -2.98      2.98 o 
  -2   7  15        6.00        2.90      2.55 o 
  -1   7  15        1.68       -2.21      3.17 o 
   0   7  15        4.93        1.87      2.26 o 
   1   7  15       41.45       35.93      5.89 o 
   2   7  15       58.04       59.81      7.47 o 
   3   7  15       17.98       21.11      7.22 o 
   4   7  15       24.47       34.58      9.18 o 
  -3   8  15        9.71       12.18      5.54 o 
  -2   8  15        6.23       10.74      5.17 o 
  -1   8  15        2.61       -1.73      2.33 o 
   0   8  15       76.97       68.12      7.92 o 
   1   8  15        1.28        2.40      3.63 o 
   2   8  15        0.00        5.31      4.90 o 
   3   8  15       22.95       15.68      6.51 o 
   4   8  15       33.84       48.40     11.36 o 
  -2   9  15       14.00       16.81      6.53 o 
  -1   9  15        4.52       -4.37      4.37 o 
   0   9  15        1.41        1.14      5.84 o 
   1   9  15       29.57       35.07      6.18 o 
   2   9  15       51.25       77.40     13.06 o 
   3   9  15        5.03        5.92      4.54 o 
  -1  10  15       80.01       81.79     14.29 o 
   0  10  15        1.93       -3.28      3.28 o 
   1  10  15        5.13        1.73      2.79 o 
   2  10  15        1.89        2.75      5.01 o 
   3  10  15        5.94        7.56      6.09 o 
   0  11  15        0.00       -0.02      3.50 o 
   1  11  15        4.23       10.37      4.26 o 
   2  11  15       15.91       18.74      7.22 o 
   0  -7  16        1.99       -1.25      3.28 o 
  -1  -6  16        1.42        0.59      4.05 o 
   0  -6  16        3.65        5.50      5.62 o 
   1  -6  16        9.35       15.56      5.87 o 
   2  -6  16        9.48       12.06      5.53 o 
  -1  -5  16        0.29       -4.97      4.97 o 
   0  -5  16       19.94       25.05      5.13 o 
   1  -5  16       10.12       15.35      5.93 o 
   2  -5  16        3.72        9.85      4.98 o 
  -2  -4  16       62.44       35.71      9.35 o 
  -1  -4  16       45.72       48.68     11.24 o 
   0  -4  16        0.09       11.96      4.17 o 
   1  -4  16        2.20        0.56      4.82 o 
   2  -4  16      135.59      149.27     17.70 o 
   3  -4  16       10.24       10.80      4.96 o 
  -3  -3  16        9.84        3.09      4.05 o 
  -2  -3  16        2.43        1.84      2.79 o 
  -1  -3  16       42.84       52.12      7.55 o 
   0  -3  16       12.35       12.69      3.94 o 
   1  -3  16        0.04        2.70      2.23 o 
   2  -3  16       11.12        8.92      5.21 o 
   3  -3  16        2.40        1.63      4.16 o 
  -3  -2  16       31.40       34.39      6.69 o 
  -2  -2  16        3.15        6.72      3.53 o 
  -1  -2  16       15.32       18.34      4.69 o 
   0  -2  16        7.74        5.91      2.65 o 
   1  -2  16       19.16       25.82      5.28 o 
   2  -2  16       29.40       31.34      7.87 o 
   3  -2  16       39.64       38.46      9.14 o 
   4  -2  16        0.05       -4.43      4.43 o 
  -3  -1  16        0.02        1.68      2.89 o 
  -2  -1  16        0.49       -1.16      2.98 o 
  -1  -1  16      132.69      121.76     11.26 o 
   0  -1  16        5.08        8.32      2.63 o 
   1  -1  16       53.33       54.04      5.96 o 
   2  -1  16        5.57        6.80      3.68 o 
   3  -1  16        6.09       -2.54      3.84 o 
   4  -1  16      101.28      116.07     15.79 o 
  -3   0  16        3.35        2.86      5.85 o 
  -2   0  16       12.94       14.14      4.45 o 
  -1   0  16        9.21        3.57      4.41 o 
   0   0  16        0.00       -2.10      2.10 o 
   1   0  16       40.00       46.51      5.44 o 
   2   0  16       19.75       20.26      6.89 o 
   3   0  16       20.04       17.52      7.34 o 
   4   0  16       24.49       13.60      6.35 o 
  -3   1  16       15.85        1.03      4.86 o 
  -2   1  16        0.06        1.96      2.83 o 
  -1   1  16       64.14       61.91      8.08 o 
   0   1  16       82.87       88.63      7.34 o 
   1   1  16       16.02       12.51      3.11 o 
   2   1  16        3.91        1.29      2.54 o 
   3   1  16        5.27        9.44      5.45 o 
   4   1  16       25.00       24.54      8.28 o 
  -3   2  16       26.35       28.15      5.97 o 
  -2   2  16       52.13       53.18      7.62 o 
  -1   2  16        0.59        1.49      2.57 o 
   0   2  16       31.14       25.18      4.42 o 
   1   2  16        4.00        1.33      1.88 o 
   2   2  16       33.67       41.70      6.59 o 
   3   2  16        5.66        8.33      5.27 o 
   4   2  16       11.83       16.20      7.10 o 
  -3   3  16        2.50        5.09      4.65 o 
  -2   3  16       25.83       31.19      5.75 o 
  -1   3  16        8.93       10.64      8.29 o 
   0   3  16      148.67      146.66      9.11 o 
   1   3  16        5.92        1.98      7.06 o 
   2   3  16        1.05       -2.51      6.88 o 
   3   3  16       15.53       10.21      5.56 o 
   4   3  16       41.00       30.99      9.09 o 
  -3   4  16       29.10       19.77      7.14 o 
  -2   4  16        8.36       14.45      5.81 o 
  -1   4  16       32.26       26.90      7.30 o 
   0   4  16        5.80        1.12      2.76 o 
   1   4  16       60.99       61.62      7.76 o 
   2   4  16       36.54       36.34      5.92 o 
   3   4  16        6.20       -0.51      3.55 o 
   4   4  16        0.94        2.52      4.30 o 
  -3   5  16        3.06        6.24      5.29 o 
  -2   5  16       43.28       42.98      7.37 o 
  -1   5  16      107.02      115.19      9.82 o 
   0   5  16        1.43        3.03      1.80 o 
   1   5  16        7.98        8.11      4.15 o 
   2   5  16        0.24        3.74      8.73 o 
   3   5  16        7.87       20.07      6.84 o 
   4   5  16       36.52       42.77      9.83 o 
  -3   6  16        6.70       10.84      3.79 o 
  -2   6  16       16.36       14.28      3.97 o 
  -1   6  16        5.60        6.97      3.61 o 
   0   6  16        1.51        3.23      3.28 o 
   1   6  16       20.59       28.25      5.27 o 
   2   6  16        1.74        8.79      6.72 o 
   3   6  16        5.51       17.34      6.52 o 
   4   6  16       10.53       21.99      7.60 o 
  -2   7  16       21.68       30.21      8.33 o 
  -1   7  16       15.31        8.51      4.01 o 
   0   7  16        7.43       11.22      3.54 o 
   1   7  16        2.34        2.84      2.70 o 
   2   7  16       10.79       13.40      6.00 o 
   3   7  16        1.68       20.07      6.53 o 
  -2   8  16        0.29       -2.42      2.97 o 
  -1   8  16       12.39       14.83      6.17 o 
   0   8  16        1.78        3.50      2.37 o 
   1   8  16       17.24       14.31      5.56 o 
   2   8  16        8.97       15.21      6.40 o 
   3   8  16       13.99       16.28      7.20 o 
  -1   9  16        0.38        0.15      2.65 o 
   0   9  16       38.27       43.92      6.68 o 
   1   9  16        8.83       12.63      5.41 o 
   2   9  16        0.61       -2.27      4.07 o 
   1  10  16        0.99       11.52      5.93 o 
   0  -4  17       47.93       42.51      9.97 o 
   1  -4  17       39.98       51.32     10.59 o 
  -1  -3  17        0.44        9.99      5.48 o 
   0  -3  17       13.01       11.59      4.02 o 
   1  -3  17        0.08        3.81      2.35 o 
   2  -3  17        5.86        5.93      4.39 o 
  -2  -2  17        1.77        0.24      3.49 o 
  -1  -2  17       47.42       56.43      8.57 o 
   0  -2  17        0.09        1.71      8.20 o 
   1  -2  17        1.86       -0.63      9.33 o 
   2  -2  17       11.38       10.48      5.28 o 
  -2  -1  17        0.11        0.09      2.60 o 
  -1  -1  17       10.00       11.15      4.14 o 
   0  -1  17        0.17       -2.50      2.50 o 
   1  -1  17       19.58       21.64      5.03 o 
   2  -1  17        1.81       -0.15      3.05 o 
   3  -1  17        3.72        4.09      3.90 o 
  -2   0  17       23.52       20.28      5.19 o 
  -1   0  17       39.43       37.22      9.03 o 
   0   0  17        3.32        0.27      1.72 o 
   1   0  17       24.46       26.60      4.25 o 
   2   0  17        1.38        5.13      3.99 o 
   3   0  17        0.36        7.54      4.30 o 
  -2   1  17       10.03       14.54      4.33 o 
  -1   1  17       17.54       18.86      4.81 o 
   0   1  17       11.37       12.04      3.81 o 
   1   1  17       49.72       44.32      5.52 o 
   2   1  17       63.82       57.62     11.08 o 
   3   1  17        3.32       -6.54      6.54 o 
  -2   2  17       30.66       28.40      5.95 o 
  -1   2  17        0.36        0.83      2.67 o 
   0   2  17        1.47        3.41      2.06 o 
   1   2  17       13.99       16.09      4.59 o 
   2   2  17        1.90        5.05      3.34 o 
   3   2  17       13.56       15.92      6.52 o 
  -2   3  17       11.26       11.36      4.16 o 
  -1   3  17       12.75        2.88      2.60 o 
   0   3  17        0.64       -2.35      2.35 o 
   1   3  17        9.92        7.15      3.38 o 
   2   3  17        0.12       -3.57      3.57 o 
   3   3  17       91.05       92.90     14.12 o 
  -2   4  17        1.99       -1.32      3.86 o 
  -1   4  17        6.20        1.51      2.74 o 
   0   4  17        7.76        1.90      2.53 o 
   1   4  17       18.34       11.03      5.37 o 
   2   4  17        3.54       -2.05      2.65 o 
   3   4  17        8.39       -3.11      3.99 o 
  -2   5  17       35.18       19.56      7.02 o 
  -1   5  17        0.91        4.88      4.94 o 
   0   5  17        1.13        2.06      2.67 o 
   1   5  17        7.25        0.65     10.93 o 
   2   5  17        9.51        6.51      3.57 o 
   3   5  17       27.29       31.65      8.80 o 
  -1   6  17        0.48       -4.42      4.42 o 
   0   6  17        0.08       -1.75      2.36 o 
   1   6  17        8.99       14.71      9.12 o 
   2   6  17        4.05        1.77      2.73 o 
  -1   7  17        9.54        6.16      4.44 o 
   0   7  17        1.41       -1.11      1.51 o 
   1   7  17       18.37       20.13      6.87 o 
   2   7  17       12.26        8.12      5.06 o 
   0   8  17        7.90        3.48      2.98 o 
   1   8  17       59.51       71.57      8.55 o 
   1  -2  18        5.93       -3.43      3.80 o 
   0  -1  18       18.94        6.42      5.12 o 
   1  -1  18       16.46       22.76      8.05 o 
  -1   0  18        2.99        3.45      4.48 o 
   0   0  18       22.42       32.04      8.97 o 
   1   0  18        0.05       -2.66      2.66 o 
  -1   1  18        8.03       11.36      5.73 o 
   0   1  18       31.73       27.98      5.86 o 
   1   1  18        5.11        7.78      7.69 o 
   2   1  18       37.19       40.02      9.29 o 
  -1   2  18       19.13       12.75      6.09 o 
   0   2  18        4.25        4.88      3.30 o 
   1   2  18        4.39        0.13      2.84 o 
   2   2  18        8.29       15.20      6.03 o 
  -1   3  18        0.09       12.51      5.78 o 
   0   3  18       24.82       40.55     10.07 o 
   1   3  18       74.86       87.24      9.69 o 
   2   3  18       10.44        3.20      2.62 o 
   0   4  18        1.11       -4.99      4.99 o 
   1   4  18        4.54        5.65      3.25 o 
   2   4  18        3.49       -1.52      3.66 o 
   1   5  18        5.20        2.73      5.37 o 
                                                 
